# Supplementary material for: BioProEV: A Bioinformatics Pipeline for Biologically‐Relevant Handling of Missing Values in the Analysis of Extracellular Vesicles by Mass Spectrometry
Source: J Extracell Biol. 2026 May 15;5(5):e70150. doi: 10.1002/jex2.70150 (PMC13178795; doi:10.1002/jex2.70150)
Supplement: Supplementary file 4 — Supporting Information: jex270150‐sup‐0004‐SuppMat.xlsx [file JEX2-5-e70150-s002.xlsx]

## Sheet: EV raw dataset
Gene Name	FBS-EVs S01	FBS-EVs S02	FBS-EVs S03	milk-EVs S01	milk-EVs S02	milk-EVs S03
EHD4	NaN	NaN	NaN	44	35	42
THSD1	NaN	NaN	NaN	NaN	1	NaN
TPM4	NaN	NaN	NaN	NaN	1	2
TMOD2	NaN	NaN	1	NaN	NaN	NaN
ADGRG6	2	NaN	NaN	NaN	NaN	NaN
PCBP2	2	3	2	8	9	8
HCFC2	NaN	NaN	1	NaN	NaN	NaN
TSG101	NaN	1	1	36	29	28
UCHL3	1	1	NaN	9	9	5
PKHD1	NaN	NaN	NaN	4	3	2
TRPC4AP	NaN	NaN	NaN	1	1	NaN
SERPINA5	73	59	65	NaN	NaN	NaN
PTPRM	4	5	3	NaN	NaN	NaN
DPYSL2	10	8	7	NaN	NaN	NaN
MAL2	NaN	NaN	NaN	3	2	2
NIF3L1	NaN	NaN	NaN	1	1	1
ADAMTSL2	2	2	1	NaN	NaN	NaN
SYCP3	2	1	1	NaN	NaN	NaN
LCAT	14	12	14	NaN	NaN	NaN
CD82	2	2	4	7	7	5
LSS	NaN	NaN	NaN	34	28	23
C4A	119	109	116	14	12	12
PDCD6IP	10	12	9	38	35	31
MFSD6	NaN	NaN	NaN	6	6	7
PICALM	NaN	1	1	1	2	1
CRTAC1	NaN	NaN	NaN	1	1	1
IGFBP1	NaN	1	NaN	NaN	NaN	NaN
GGH	18	15	15	NaN	NaN	NaN
GBF1	NaN	NaN	NaN	2	1	NaN
EML2	11	11	11	NaN	NaN	NaN
PDCD6	2	1	NaN	13	12	9
HSPA13	17	19	16	2	2	1
USP6NL	NaN	NaN	NaN	1	NaN	NaN
LGMN	8	5	6	2	NaN	1
S100B	NaN	NaN	NaN	10	7	1
PRNP	NaN	NaN	NaN	3	6	5
LZIC	NaN	NaN	NaN	1	1	1
ADIPOQ	9	10	14	NaN	NaN	NaN
KRT7	3	NaN	NaN	7	13	20
FYB2	NaN	1	NaN	NaN	NaN	NaN
QSER1	NaN	1	NaN	NaN	NaN	NaN
TRRAP	NaN	NaN	NaN	NaN	1	NaN
KRT42	NaN	NaN	NaN	NaN	14	34
IQGAP1	25	19	19	47	48	41
HHIPL2	NaN	NaN	NaN	15	16	14
TGM6	NaN	1	NaN	NaN	NaN	NaN
TJP3	NaN	NaN	NaN	1	NaN	NaN
MVP	NaN	NaN	NaN	17	18	12
CSNK1G3	NaN	NaN	NaN	6	NaN	NaN
PSMD1	4	2	1	1	1	NaN
TUBB	39	42	45	15	15	12
STARD10	NaN	NaN	NaN	5	1	1
GNE	5	1	2	3	4	1
NPR1	NaN	NaN	NaN	1	NaN	NaN
QSOX1	21	22	18	6	7	9
RUVBL1	1	NaN	NaN	1	NaN	NaN
PNP	6	3	3	38	38	29
RPL36	NaN	NaN	NaN	NaN	1	NaN
VASN	20	13	16	NaN	NaN	NaN
EPRS1	13	10	7	5	3	1
LAP3	1	NaN	NaN	38	26	32
RPL13	2	NaN	NaN	2	2	NaN
TPPP3	NaN	NaN	NaN	2	1	1
C6H4orf19	NaN	NaN	NaN	4	4	4
CSE1L	3	2	1	1	NaN	NaN
TPI1	14	21	21	26	20	18
OGN	17	16	16	NaN	NaN	NaN
DCTN5	NaN	NaN	NaN	NaN	1	1
FZD5	NaN	NaN	NaN	3	1	1
CARMIL1	NaN	NaN	NaN	15	18	8
VPS4A	NaN	NaN	NaN	29	31	34
MAGED2	2	4	2	NaN	NaN	NaN
GRB2	NaN	NaN	NaN	6	12	7
EFR3B	NaN	NaN	NaN	3	NaN	1
MPZL1	NaN	NaN	NaN	1	1	1
DNAJB1	NaN	NaN	NaN	1	1	1
CTSA	2	3	2	NaN	NaN	NaN
UBE2V1	NaN	NaN	NaN	9	10	14
RTN4	NaN	NaN	NaN	1	2	NaN
B4GALT4	1	NaN	NaN	NaN	NaN	NaN
SH3GLB1	2	1	3	NaN	1	NaN
COL6A6	16	9	10	1	NaN	NaN
BROX	1	NaN	1	25	29	20
GADL1	NaN	1	NaN	NaN	NaN	NaN
SERPINA10	10	10	10	NaN	NaN	NaN
NXN	NaN	NaN	NaN	2	NaN	NaN
IGFBP5	NaN	1	NaN	NaN	NaN	NaN
SEMA3A	2	2	NaN	NaN	NaN	NaN
TBRG4	NaN	NaN	NaN	NaN	NaN	1
RNF126	NaN	NaN	NaN	1	NaN	NaN
HAAO	10	12	9	NaN	NaN	NaN
XPNPEP1	9	8	6	4	3	1
GSTZ1	7	7	8	NaN	NaN	NaN
SERPINH1	19	14	16	NaN	NaN	NaN
COL3A1	7	6	6	NaN	NaN	NaN
ARFIP2	NaN	NaN	NaN	1	1	NaN
EIF1AX	NaN	NaN	NaN	1	NaN	NaN
RAB14	2	2	4	18	20	11
GGCT	1	NaN	NaN	NaN	NaN	NaN
TXNRD1	NaN	NaN	NaN	3	3	2
ACTN1	11	9	7	26	22	21
RAB6A	NaN	NaN	NaN	28	31	25
AIF1	NaN	NaN	NaN	1	NaN	NaN
SULT1C4	13	12	10	NaN	NaN	NaN
GMDS	1	NaN	NaN	2	4	1
APOC2	1	2	1	NaN	NaN	NaN
CPN2	15	17	16	NaN	NaN	NaN
TRIM34	NaN	NaN	NaN	1	1	NaN
SLC9A1	NaN	NaN	NaN	NaN	1	NaN
AACS	NaN	NaN	NaN	20	20	19
NSD1	NaN	NaN	NaN	1	NaN	NaN
RACK1	NaN	NaN	NaN	4	3	4
AHSG	223	221	216	141	125	118
MAPRE2	11	9	5	NaN	NaN	NaN
CAPZB	4	2	2	16	12	8
UBL3	NaN	NaN	NaN	6	11	8
DDB1	NaN	NaN	NaN	5	5	3
ACLY	34	34	34	NaN	NaN	NaN
SPTAN1	2	1	1	5	2	NaN
SMIM1	NaN	NaN	NaN	2	1	NaN
VPS9D1	NaN	NaN	NaN	1	2	NaN
LUM	37	34	37	NaN	NaN	NaN
SH3YL1	NaN	NaN	NaN	2	2	2
C5H12orf60	NaN	NaN	NaN	1	NaN	NaN
XRN2	1	NaN	NaN	NaN	NaN	NaN
ENO1	78	69	61	47	47	41
RPS15	NaN	NaN	NaN	NaN	NaN	1
ITGB2	NaN	NaN	1	NaN	NaN	NaN
PDIA3	20	19	20	4	3	NaN
KRT3	NaN	6	NaN	NaN	NaN	38
ARPC5	1	NaN	1	2	2	2
LRP1	103	100	99	NaN	NaN	NaN
CMPK1	1	3	1	17	16	19
PAFAH1B3	3	1	2	7	6	2
RAB5A	NaN	NaN	NaN	31	32	29
NUBP2	NaN	NaN	NaN	1	1	NaN
QARS1	1	NaN	1	NaN	NaN	NaN
FERMT3	31	28	21	NaN	NaN	NaN
HBE4	7	NaN	NaN	NaN	NaN	NaN
ASNS	3	2	2	26	26	16
CBS	1	3	1	NaN	NaN	NaN
TRIM55	NaN	NaN	NaN	NaN	NaN	1
DNAJC7	NaN	NaN	NaN	2	NaN	NaN
PKHD1L1	16	22	16	NaN	NaN	NaN
HSPA4	9	5	6	4	5	1
BIN3	NaN	NaN	NaN	3	2	2
PRSS12	NaN	1	NaN	NaN	NaN	NaN
ANGPTL2	4	4	3	NaN	NaN	NaN
ARHGEF18	1	NaN	NaN	2	NaN	NaN
ZDHHC20	NaN	NaN	NaN	7	6	7
SPATA2	NaN	NaN	NaN	NaN	1	1
APOE	52	50	44	30	33	37
ENPEP	2	1	1	NaN	NaN	NaN
AKT2	NaN	NaN	NaN	1	1	1
CD84	1	1	2	NaN	NaN	NaN
PFKM	4	NaN	NaN	3	NaN	NaN
PSMC1	1	5	1	NaN	1	NaN
DCTN2	1	NaN	1	11	10	10
PSEN1	NaN	NaN	NaN	NaN	3	2
NECAP1	NaN	NaN	NaN	NaN	2	NaN
RABGEF1	NaN	NaN	NaN	1	NaN	NaN
CBR3	NaN	NaN	1	NaN	NaN	NaN
LSM4	NaN	NaN	NaN	1	NaN	1
ALDOA	16	14	13	28	29	33
PDCD10	NaN	NaN	NaN	11	9	7
BMP1	1	2	1	1	NaN	NaN
PCBP1	1	1	1	10	11	8
CDH6	8	7	10	NaN	NaN	NaN
ADAM15	1	NaN	NaN	NaN	NaN	NaN
FAM20C	17	21	14	3	2	2
AQP1	1	1	1	NaN	NaN	NaN
LDAH	NaN	NaN	NaN	4	3	1
SLC5A9	NaN	NaN	NaN	6	6	7
CLTB	NaN	NaN	NaN	1	1	NaN
NID1	32	34	34	NaN	NaN	NaN
EVA1B	NaN	NaN	NaN	1	1	NaN
RPLP2	2	3	2	2	NaN	NaN
ISOC1	NaN	NaN	NaN	5	4	6
FAM151B	NaN	NaN	NaN	1	NaN	NaN
RASSF7	1	NaN	NaN	NaN	NaN	NaN
CAPG	NaN	NaN	NaN	16	12	13
MBTPS1	1	2	1	NaN	NaN	NaN
TC2N	NaN	NaN	NaN	1	1	NaN
POSTN	35	45	38	NaN	NaN	NaN
FBXL20	NaN	NaN	NaN	8	6	5
NFE2L3	NaN	NaN	1	NaN	NaN	NaN
EPHB4	2	2	1	NaN	NaN	NaN
AP3D1	NaN	NaN	NaN	1	NaN	NaN
TMEM106B	NaN	NaN	NaN	2	1	1
PCBD1	NaN	NaN	NaN	4	3	1
TMEM59	NaN	NaN	NaN	8	NaN	NaN
SEPTIN1	NaN	NaN	NaN	1	NaN	NaN
ZNFX1	1	NaN	NaN	NaN	NaN	1
SNX2	8	7	4	4	4	3
RGS9	NaN	NaN	NaN	NaN	2	1
LMF2	NaN	NaN	NaN	NaN	1	NaN
FGD3	NaN	NaN	NaN	1	NaN	NaN
DPYSL3	5	7	4	NaN	NaN	NaN
PTPN23	1	1	NaN	1	NaN	NaN
ADH7	NaN	NaN	2	NaN	NaN	NaN
TALDO1	5	2	4	6	9	10
RAP1GDS1	NaN	NaN	NaN	1	1	NaN
STAP2	NaN	NaN	NaN	NaN	NaN	1
NHLRC2	NaN	NaN	1	NaN	NaN	NaN
LIN7C	NaN	NaN	NaN	10	6	9
CHMP6	NaN	NaN	NaN	7	6	4
SBSN	1	1	1	NaN	NaN	NaN
ODAD1	NaN	NaN	NaN	NaN	1	NaN
CDSN	NaN	NaN	NaN	NaN	NaN	1
TMEM266	NaN	NaN	NaN	1	1	2
ANTXR1	NaN	1	1	NaN	NaN	NaN
SERPINB1	NaN	NaN	NaN	9	15	13
HSPG2	30	32	26	21	15	11
C18H19orf48	NaN	NaN	NaN	NaN	NaN	1
DNAH9	NaN	NaN	NaN	NaN	2	1
ATP2C2	NaN	NaN	NaN	8	4	3
PDLIM5	1	2	NaN	NaN	2	NaN
ALDOB	14	17	16	NaN	NaN	NaN
LRSAM1	2	1	2	NaN	NaN	NaN
SLC39A8	NaN	NaN	NaN	11	17	19
CCT2	10	9	9	7	7	4
IL18RAP	NaN	1	1	NaN	NaN	NaN
PIGR	NaN	NaN	NaN	113	94	93
FRK	NaN	NaN	NaN	5	4	2
FKBP9	1	1	NaN	NaN	NaN	NaN
HSP90AA1	50	44	43	46	40	36
MYADM	NaN	NaN	NaN	1	NaN	NaN
ZFYVE19	NaN	NaN	NaN	NaN	1	NaN
FAM216A	NaN	NaN	1	NaN	NaN	NaN
HNRNPF	4	3	4	NaN	NaN	NaN
GMPPB	6	5	4	15	14	11
SPAST	NaN	NaN	NaN	8	4	2
LTF	NaN	NaN	NaN	39	41	43
HABP2	7	6	5	NaN	NaN	NaN
GSTP1	23	17	22	10	8	7
SRPRA	NaN	NaN	NaN	2	1	NaN
GSTT2	7	7	3	NaN	NaN	NaN
C2H2orf72	NaN	NaN	NaN	2	2	1
HDHD2	NaN	NaN	NaN	NaN	NaN	1
PPIL1	NaN	NaN	NaN	1	2	1
CCDC85A	NaN	NaN	NaN	NaN	1	NaN
CEP128	NaN	1	NaN	NaN	NaN	NaN
FAM120C	NaN	NaN	NaN	NaN	NaN	1
TOLLIP	1	1	1	17	20	18
HIBCH	NaN	NaN	1	NaN	NaN	NaN
ABCG2	NaN	NaN	NaN	253	207	122
OLFML3	11	8	10	NaN	NaN	NaN
PRKAR2A	6	3	5	8	5	6
CACNA2D1	18	15	15	NaN	NaN	NaN
CPT2	NaN	NaN	NaN	1	NaN	NaN
TRAPPC3	NaN	NaN	NaN	3	2	2
RPS5	NaN	NaN	NaN	1	NaN	NaN
SHPK	NaN	NaN	NaN	5	6	6
NECTIN4	NaN	NaN	NaN	1	NaN	NaN
RPL7A	2	2	1	1	3	1
LLGL2	NaN	NaN	NaN	1	NaN	NaN
TRAF2	1	1	1	NaN	NaN	NaN
GNAT1	NaN	1	1	NaN	NaN	NaN
PCMTD1	NaN	NaN	NaN	NaN	NaN	1
RPL32	NaN	NaN	NaN	1	NaN	NaN
TWF2	2	1	2	2	NaN	NaN
SSH3	NaN	NaN	NaN	1	1	NaN
IL17RB	NaN	NaN	NaN	1	NaN	NaN
CLTA	NaN	NaN	NaN	2	1	2
NECAP2	NaN	NaN	NaN	1	1	1
MTPAP	NaN	1	1	4	3	4
NGLY1	NaN	1	NaN	NaN	NaN	NaN
GLB1	2	NaN	NaN	NaN	NaN	NaN
CGN	NaN	NaN	NaN	1	NaN	NaN
RHEB	NaN	NaN	NaN	NaN	NaN	14
TM4SF18	NaN	NaN	NaN	6	9	8
TCP1	4	2	2	5	8	2
COBLL1	NaN	NaN	NaN	7	3	3
CCT4	3	4	4	9	9	4
SCIN	2	3	2	NaN	NaN	NaN
KRT2	5	3	2	NaN	8	14
PFDN1	NaN	NaN	NaN	2	1	NaN
GC	27	28	28	NaN	NaN	NaN
KCTD14	NaN	NaN	NaN	2	3	2
TMEM159	NaN	NaN	NaN	NaN	1	NaN
PLS1	3	3	NaN	NaN	NaN	NaN
TTC39A	NaN	NaN	NaN	2	1	NaN
ITGA1	NaN	NaN	NaN	1	NaN	NaN
NCSTN	NaN	NaN	NaN	8	8	8
ADAM12	2	2	1	NaN	NaN	NaN
RAB22A	NaN	NaN	NaN	6	7	8
WDR13	NaN	NaN	NaN	1	1	1
ALAS1	1	NaN	NaN	NaN	NaN	NaN
FAH	1	NaN	NaN	8	7	6
AAMDC	NaN	NaN	NaN	1	2	2
STX2	NaN	NaN	NaN	1	NaN	NaN
KRT5	NaN	5	NaN	NaN	21	58
SEMA4D	1	1	1	NaN	1	NaN
BGN	11	11	9	NaN	NaN	NaN
GDAP2	NaN	1	NaN	NaN	NaN	NaN
STXBP2	2	2	3	49	53	50
ANXA7	NaN	NaN	NaN	25	22	24
PKN2	NaN	NaN	NaN	1	2	NaN
ADAMTS5	2	1	1	NaN	NaN	NaN
PRKCI	NaN	NaN	NaN	1	1	1
STAT2	NaN	1	NaN	NaN	NaN	NaN
CPTP	NaN	NaN	NaN	NaN	2	NaN
COPA	2	3	2	5	4	4
ULK3	NaN	NaN	NaN	1	NaN	NaN
ADGRL4	1	NaN	NaN	NaN	NaN	NaN
LDLR	NaN	NaN	NaN	NaN	1	NaN
PAK2	3	1	3	10	14	10
ADAMTS13	17	20	22	NaN	NaN	NaN
RBM12B	2	1	4	NaN	NaN	NaN
GPHN	NaN	NaN	NaN	4	2	NaN
IFITM3	NaN	NaN	NaN	4	5	4
MASP1	29	26	22	NaN	NaN	NaN
VCL	16	15	16	21	18	15
TLR4	NaN	NaN	NaN	6	6	2
TMEM171	NaN	NaN	NaN	1	NaN	NaN
ADAM9	NaN	NaN	NaN	10	18	14
NME1	NaN	NaN	NaN	13	11	13
KIF13B	NaN	NaN	NaN	10	12	10
TNFRSF1A	NaN	NaN	NaN	NaN	1	NaN
FAT4	61	54	47	NaN	NaN	NaN
CHST15	NaN	NaN	1	NaN	NaN	NaN
FNDC1	NaN	1	2	NaN	NaN	NaN
FER1L5	1	1	1	NaN	NaN	NaN
CCT5	11	5	8	4	5	3
PLEK	7	6	7	NaN	NaN	NaN
BRD9	2	1	NaN	NaN	NaN	NaN
RNASE4	1	NaN	1	2	1	NaN
ECM1	18	18	17	NaN	NaN	NaN
CAVIN2	1	1	1	NaN	NaN	NaN
C29H11orf54	1	NaN	1	1	2	1
CHD3	NaN	NaN	NaN	NaN	1	NaN
ARHGAP1	NaN	NaN	NaN	3	4	2
PTK7	7	11	10	NaN	NaN	NaN
FOXR1	1	NaN	NaN	NaN	NaN	NaN
ACTR3	3	2	2	7	9	5
CC2D1B	NaN	NaN	NaN	7	6	6
TARS1	11	11	5	29	29	29
SLC44A2	3	1	1	4	4	2
PUDP	2	1	1	2	2	2
FKBP4	13	15	16	16	14	12
WDR91	1	NaN	NaN	NaN	NaN	NaN
LDHB	20	20	22	29	21	23
PIK3AP1	NaN	NaN	NaN	1	NaN	NaN
TRAPPC8	NaN	NaN	NaN	1	NaN	NaN
NBEAL1	1	NaN	NaN	NaN	NaN	NaN
F9	14	16	13	2	2	NaN
DHDDS	NaN	NaN	NaN	NaN	NaN	1
FGFRL1	NaN	NaN	NaN	2	NaN	NaN
CNTNAP5	NaN	NaN	NaN	NaN	1	NaN
SHTN1	1	NaN	NaN	6	6	5
CCAR2	NaN	NaN	NaN	NaN	1	NaN
CD63	NaN	NaN	NaN	2	2	2
REL	NaN	NaN	NaN	1	1	NaN
HSPB6	2	2	2	1	NaN	NaN
ALDH16A1	9	7	5	NaN	NaN	NaN
MTURN	NaN	NaN	NaN	1	1	1
STAC	NaN	NaN	NaN	NaN	1	NaN
SNX3	NaN	NaN	NaN	NaN	5	4
SLC7A10	NaN	NaN	NaN	1	1	1
CFD	10	6	10	NaN	NaN	NaN
PSME2	NaN	NaN	NaN	3	2	NaN
TSEN54	NaN	1	NaN	NaN	NaN	NaN
SF3B1	1	NaN	NaN	NaN	NaN	NaN
MYO1C	NaN	NaN	NaN	55	49	46
VAMP1	NaN	NaN	NaN	NaN	NaN	4
CD109	28	26	28	33	34	36
VNN2	NaN	NaN	NaN	1	NaN	NaN
ESD	11	8	9	14	13	11
GLIPR2	NaN	NaN	NaN	13	16	11
KRT14	NaN	NaN	NaN	NaN	20	65
KRT19	NaN	NaN	NaN	10	16	29
GDI2	27	25	24	71	64	60
ATIC	19	20	16	30	31	24
VPS52	NaN	NaN	NaN	NaN	2	NaN
IST1	NaN	NaN	NaN	29	26	34
ATP1A1	7	2	2	NaN	NaN	NaN
ITIH3	240	244	235	4	6	13
TBC1D9B	NaN	NaN	NaN	3	3	3
ACHE	14	14	8	NaN	NaN	NaN
PLA2G16	NaN	NaN	NaN	NaN	1	1
MTR	NaN	2	1	NaN	NaN	NaN
DPYS	12	9	7	NaN	NaN	NaN
FNTA	NaN	NaN	NaN	1	NaN	NaN
FGA	109	103	96	22	15	21
CSNK2A1	NaN	NaN	NaN	2	1	1
ALDH1L2	7	NaN	NaN	NaN	NaN	NaN
TBCD	5	1	2	NaN	NaN	NaN
ATRX	NaN	NaN	NaN	NaN	NaN	1
TNPO1	NaN	NaN	1	1	NaN	1
ADPRH	3	4	3	NaN	NaN	NaN
GATD1	3	2	NaN	NaN	NaN	NaN
VPS26B	1	1	NaN	4	1	NaN
CYM	1	2	1	NaN	NaN	NaN
GINM1	NaN	NaN	NaN	2	2	2
IL1R1	NaN	NaN	NaN	NaN	NaN	1
YKT6	NaN	NaN	NaN	33	38	31
MGC137014	6	5	4	NaN	NaN	NaN
VPS11	NaN	NaN	NaN	NaN	NaN	1
RUVBL2	1	NaN	1	NaN	NaN	NaN
F11R	1	NaN	NaN	1	1	1
WDR1	21	21	17	10	6	7
LPL	7	9	9	38	40	35
FAM53C	1	1	NaN	NaN	NaN	NaN
CPNE3	NaN	NaN	NaN	9	6	10
LYPLA1	NaN	4	3	2	2	2
CMTM8	NaN	NaN	NaN	2	3	3
DNAJC5	NaN	NaN	NaN	3	2	2
ITIH4	394	425	381	47	25	33
CAPN7	NaN	NaN	NaN	32	27	30
AXL	NaN	1	1	NaN	NaN	NaN
SERPINA6	30	32	34	NaN	NaN	NaN
SERPINB2	NaN	NaN	NaN	5	1	2
BAIAP2L1	NaN	NaN	NaN	16	21	16
OGFRL1	NaN	NaN	NaN	1	1	1
SNAPC4	NaN	1	NaN	NaN	NaN	NaN
SLK	1	1	1	27	25	21
PRDM6	1	NaN	NaN	NaN	NaN	NaN
EXOC2	NaN	NaN	NaN	33	35	26
UBTD2	NaN	NaN	NaN	3	NaN	NaN
AKAP9	1	NaN	NaN	NaN	1	NaN
FAF2	NaN	NaN	NaN	10	7	5
EHBP1L1	1	1	1	NaN	NaN	NaN
PTPN12	1	2	NaN	NaN	NaN	NaN
MGA	1	NaN	NaN	NaN	NaN	NaN
EPHB3	NaN	NaN	NaN	4	2	1
CMYA5	1	1	NaN	NaN	NaN	NaN
APOH	6	4	4	NaN	NaN	NaN
ARHGEF2	1	1	NaN	NaN	NaN	NaN
LMTK3	NaN	NaN	1	NaN	NaN	NaN
PLXNB2	17	15	13	2	2	1
TFRC	47	33	43	6	7	4
SCAMP2	1	NaN	NaN	10	8	11
SHBG	20	18	21	NaN	NaN	NaN
CSNK1A1	NaN	NaN	NaN	14	9	8
OIT3	4	5	7	NaN	NaN	NaN
RPL14	NaN	NaN	NaN	1	NaN	NaN
RFESD	NaN	NaN	NaN	1	NaN	NaN
BHMT	10	9	7	NaN	NaN	NaN
TRIM29	NaN	NaN	NaN	1	1	NaN
DUSP23	NaN	NaN	NaN	2	1	NaN
TRIP11	NaN	NaN	NaN	NaN	1	NaN
TLR5	NaN	NaN	NaN	NaN	NaN	1
XYLT2	4	2	2	NaN	NaN	NaN
RASGRP1	NaN	NaN	NaN	NaN	NaN	1
RHOG	NaN	NaN	NaN	13	9	10
STXBP6	NaN	NaN	NaN	5	5	2
F13A1	33	27	31	NaN	NaN	NaN
PTPN13	NaN	NaN	NaN	1	2	NaN
CAMP	NaN	NaN	NaN	10	10	8
CAMK2D	NaN	NaN	NaN	NaN	2	NaN
VAMP2	1	NaN	NaN	9	7	8
STX19	NaN	NaN	NaN	5	3	4
SPTBN1	4	1	1	NaN	NaN	NaN
DIPK2A	NaN	NaN	1	NaN	NaN	NaN
PRKG1	1	NaN	NaN	NaN	NaN	NaN
RAB1A	4	6	6	55	72	75
CP	22	25	27	NaN	NaN	NaN
CSF1R	9	12	13	NaN	NaN	NaN
MLEC	NaN	NaN	NaN	1	NaN	NaN
RRAS2	NaN	NaN	NaN	15	22	22
CALR3	NaN	1	NaN	NaN	1	NaN
C1S	22	25	27	NaN	NaN	NaN
EIF6	1	NaN	2	NaN	1	NaN
TMED9	NaN	NaN	NaN	NaN	1	NaN
CLDN4	NaN	NaN	NaN	1	1	NaN
CNNM3	NaN	NaN	NaN	5	6	3
OSBPL1A	NaN	NaN	NaN	8	3	NaN
FAM3C	2	2	3	NaN	NaN	NaN
LACTB2	NaN	NaN	NaN	1	NaN	NaN
PREP	6	6	5	3	2	NaN
SELENOP	1	NaN	NaN	NaN	NaN	NaN
NAPG	NaN	NaN	NaN	20	18	19
PDGFRB	9	8	8	NaN	NaN	NaN
PGM3	6	7	7	8	9	5
F2	48	39	47	6	6	8
MLIP	1	NaN	NaN	NaN	NaN	NaN
CTTN	NaN	NaN	NaN	NaN	1	NaN
ENPP3	NaN	NaN	NaN	107	88	76
RPS9	2	1	NaN	2	4	1
GSTO1	NaN	NaN	2	NaN	NaN	NaN
PRRG4	NaN	NaN	NaN	NaN	NaN	1
MAT1A	13	13	10	NaN	NaN	NaN
MROH2B	NaN	NaN	1	NaN	NaN	NaN
ANXA1	NaN	NaN	1	15	12	11
PKDCC	1	NaN	NaN	NaN	NaN	NaN
PPP3CA	NaN	NaN	NaN	1	2	NaN
TPD52L2	NaN	NaN	NaN	6	5	5
MYO9B	NaN	NaN	NaN	1	1	NaN
APLP1	NaN	NaN	NaN	NaN	1	NaN
CTSC	13	11	10	NaN	NaN	NaN
MCM9	NaN	NaN	NaN	NaN	1	NaN
CDK13	1	NaN	NaN	NaN	NaN	NaN
IRGQ	NaN	NaN	NaN	1	1	NaN
RAVER2	NaN	NaN	NaN	NaN	1	NaN
GLTP	NaN	NaN	NaN	1	2	1
PSMB1	NaN	NaN	NaN	1	1	NaN
MAP2K2	NaN	NaN	NaN	5	5	5
DMKN	1	1	NaN	NaN	NaN	NaN
RAB1B	4	6	4	46	51	49
PGAM1	17	13	20	28	32	17
CANT1	1	NaN	1	NaN	NaN	NaN
SERPINA3-8	32	36	34	NaN	NaN	NaN
PRKAR2B	NaN	NaN	NaN	5	4	6
RNH1	2	1	1	12	10	5
TBR1	NaN	NaN	NaN	1	1	1
CTSF	1	2	NaN	NaN	NaN	NaN
GOLGA7	NaN	NaN	NaN	7	11	10
TEX45	NaN	1	1	NaN	NaN	NaN
SNF8	NaN	NaN	NaN	6	1	3
AP2M1	NaN	NaN	NaN	13	14	16
ALOX15	NaN	NaN	NaN	38	34	26
PIP4K2A	1	1	2	2	2	1
ITGA2	2	1	2	NaN	NaN	NaN
PTER	NaN	NaN	NaN	1	NaN	NaN
TMC4	NaN	1	NaN	26	25	21
CRKL	2	1	NaN	7	5	4
ANXA2	NaN	NaN	NaN	54	46	40
PGLYRP2	8	6	8	NaN	NaN	NaN
SEPTIN9	4	2	2	1	1	NaN
FASN	47	40	36	489	419	342
ACOX3	NaN	NaN	NaN	1	NaN	NaN
OCLN	NaN	NaN	NaN	4	4	4
MARS1	NaN	NaN	NaN	1	1	NaN
PAFAH1B2	1	NaN	NaN	3	1	1
CIST1	NaN	NaN	NaN	3	4	4
CRISP3	NaN	NaN	NaN	3	5	4
GP1BA	1	1	1	NaN	NaN	NaN
SEPTIN11	4	1	2	NaN	NaN	NaN
AOX2	NaN	NaN	NaN	3	2	3
MMP2	NaN	1	NaN	NaN	NaN	NaN
PSMB4	NaN	NaN	NaN	2	1	1
NEPN	2	NaN	NaN	NaN	NaN	NaN
EXOC5	NaN	NaN	NaN	21	20	17
AKR1B1	9	10	9	NaN	NaN	NaN
USP14	1	1	1	2	1	NaN
SYTL4	NaN	NaN	NaN	2	3	3
NRAS	NaN	NaN	NaN	13	12	12
OSMR	7	6	5	4	5	7
AMDHD1	1	1	1	NaN	NaN	NaN
YWHAZ	8	7	11	24	26	25
IHH	1	1	1	NaN	NaN	NaN
ITGA4	2	1	1	NaN	NaN	NaN
PPIH	1	1	NaN	1	2	1
PGLS	4	7	5	9	12	9
CLIC4	6	7	4	22	25	19
BRK1	NaN	NaN	NaN	2	1	NaN
ARHGAP29	NaN	NaN	NaN	NaN	1	NaN
S100A12	1	1	1	6	2	2
DCTN1	2	1	3	17	12	11
DOK2	1	1	2	NaN	NaN	NaN
HSPA12A	1	NaN	NaN	NaN	NaN	NaN
STAT3	2	3	2	4	1	1
PRKAR1A	NaN	1	2	NaN	NaN	NaN
HEXA	NaN	1	2	NaN	NaN	NaN
RAB8B	NaN	4	4	25	27	32
TKT	6	9	9	42	41	51
CHRD	1	NaN	NaN	NaN	NaN	NaN
POLR2H	1	1	1	NaN	NaN	NaN
VPS36	NaN	1	NaN	12	13	11
ECM2	1	1	1	NaN	NaN	NaN
PDIA4	1	NaN	1	NaN	1	1
PLXDC2	9	10	9	NaN	NaN	NaN
GNAS	1	2	1	24	22	25
SERPINA3-3	14	12	NaN	NaN	NaN	NaN
UNC13D	2	1	1	NaN	NaN	NaN
CARHSP1	3	3	2	2	2	NaN
OMD	10	10	13	NaN	NaN	NaN
TANC2	NaN	NaN	NaN	NaN	1	1
MOB3A	NaN	NaN	NaN	1	1	NaN
THTPA	NaN	1	NaN	2	2	NaN
SLC44A1	1	NaN	1	NaN	NaN	NaN
HRAS	NaN	NaN	NaN	10	12	11
STK38	NaN	NaN	NaN	NaN	2	NaN
CEACAM19	NaN	NaN	NaN	2	2	3
RAP1B	NaN	8	6	14	13	13
NACA	NaN	NaN	NaN	NaN	1	1
CDH16	NaN	1	NaN	1	2	3
GANAB	18	16	13	14	7	2
MGAT1	16	12	10	NaN	NaN	NaN
CD9	3	4	4	10	13	11
MAP3K4	NaN	NaN	NaN	NaN	NaN	1
ANGPTL7	2	2	NaN	NaN	NaN	NaN
EPB41L2	NaN	1	NaN	NaN	NaN	NaN
PPP1CA	1	1	NaN	5	NaN	3
SRA1	NaN	NaN	NaN	3	2	2
MANBA	3	6	4	NaN	NaN	NaN
GPX4	NaN	NaN	NaN	5	8	8
TMEM168	NaN	NaN	NaN	1	NaN	NaN
STX12	5	4	2	4	4	2
PSMA1	1	2	3	5	6	8
RALGAPB	NaN	NaN	NaN	1	1	NaN
LAMA3	7	10	7	NaN	NaN	NaN
MFGE8	NaN	NaN	NaN	343	437	324
CCT7	3	2	2	4	4	4
SYNC	NaN	NaN	NaN	1	NaN	NaN
CCNF	NaN	NaN	NaN	1	NaN	NaN
VPS18	1	NaN	NaN	NaN	NaN	NaN
UFM1	NaN	1	1	5	4	3
VCAN	NaN	2	1	NaN	NaN	NaN
ABCA3	NaN	NaN	NaN	NaN	2	NaN
MPDZ	NaN	NaN	NaN	6	4	2
NDRG1	NaN	1	NaN	16	17	10
IGDCC4	2	2	3	NaN	NaN	NaN
MTREX	1	NaN	NaN	NaN	NaN	NaN
AFMID	1	NaN	NaN	NaN	NaN	NaN
TGFB1	NaN	NaN	NaN	3	NaN	NaN
CIDEA	NaN	NaN	NaN	22	24	23
PTPRK	NaN	2	2	NaN	NaN	NaN
ZNRF2	NaN	NaN	NaN	NaN	4	3
FABP1	11	11	10	NaN	NaN	NaN
VWF	56	49	57	NaN	NaN	NaN
FCGR2B	NaN	NaN	NaN	8	11	7
ILKAP	1	NaN	NaN	NaN	NaN	NaN
CSNK1G2	NaN	NaN	NaN	NaN	8	NaN
EIF3G	NaN	NaN	NaN	1	1	NaN
CUL4B	2	NaN	NaN	NaN	NaN	NaN
GALK1	22	22	27	2	NaN	1
CORO1A	8	9	9	NaN	NaN	NaN
ADAM10	3	4	4	11	11	8
FMNL2	NaN	NaN	NaN	8	4	2
ATP2B2	NaN	NaN	NaN	18	17	18
ELMOD2	NaN	NaN	NaN	2	3	1
UBQLN2	NaN	NaN	NaN	3	2	NaN
FKBP1A	NaN	NaN	NaN	14	9	10
GSTA2	25	22	20	NaN	NaN	NaN
PIK3R1	NaN	NaN	NaN	2	NaN	NaN
PRKAG1	1	NaN	NaN	5	5	4
WDR20	NaN	NaN	NaN	2	1	NaN
FBLN5	NaN	NaN	1	NaN	NaN	NaN
DYNC1LI1	3	NaN	NaN	3	5	1
SLC11A2	NaN	NaN	NaN	3	3	1
HTT	NaN	NaN	NaN	1	NaN	NaN
SPPL2B	NaN	NaN	NaN	2	2	1
DNAJB4	NaN	NaN	1	NaN	NaN	NaN
SEMA4C	3	4	6	NaN	NaN	NaN
BTBD3	NaN	1	NaN	NaN	NaN	NaN
DIP2C	NaN	NaN	NaN	1	NaN	NaN
ARSG	NaN	2	NaN	NaN	NaN	NaN
GBA	1	2	1	1	NaN	NaN
TJP2	NaN	NaN	NaN	2	3	NaN
SUGT1	NaN	NaN	NaN	1	NaN	NaN
GMPPA	3	1	2	8	10	4
QDPR	7	11	9	10	10	9
SLFN14	NaN	1	NaN	NaN	NaN	NaN
XPO1	4	1	2	NaN	NaN	NaN
SERPINA3-1	25	23	24	NaN	NaN	3
BAIAP2	NaN	NaN	NaN	30	28	29
COL5A2	1	1	NaN	NaN	NaN	NaN
NT5C2	1	NaN	NaN	NaN	NaN	NaN
ADAMTSL4	5	4	6	NaN	NaN	NaN
PSMD11	4	5	4	1	NaN	NaN
ROBO4	4	4	7	NaN	NaN	NaN
EPHA4	NaN	NaN	1	NaN	NaN	NaN
GGT5	NaN	NaN	NaN	7	7	5
MROH6	NaN	NaN	NaN	1	NaN	NaN
EEF1D	5	5	4	4	3	3
EIF4A1	13	10	12	10	6	7
HMGB1	2	2	3	NaN	NaN	NaN
ADH5	10	9	8	12	10	10
FERMT2	1	1	3	10	5	4
CLDN8	NaN	NaN	NaN	2	4	3
SNX33	NaN	NaN	NaN	1	NaN	NaN
PYGM	13	15	9	NaN	NaN	NaN
ZC3H12D	NaN	NaN	1	NaN	NaN	NaN
QPCT	4	2	3	NaN	NaN	NaN
SH3BGRL	NaN	NaN	NaN	2	4	4
WDR41	NaN	NaN	NaN	NaN	1	1
ARHGEF1	1	NaN	NaN	3	2	1
CHMP7	NaN	NaN	NaN	NaN	1	NaN
LAPTM4A	NaN	NaN	NaN	2	1	2
EMILIN3	5	11	8	NaN	NaN	NaN
COPE	NaN	1	NaN	1	2	2
PANK3	NaN	NaN	NaN	2	1	NaN
HOOK1	NaN	NaN	NaN	NaN	1	NaN
IDI1	NaN	NaN	NaN	3	1	NaN
GAPVD1	1	1	1	2	1	1
SLC17A6	NaN	NaN	NaN	NaN	NaN	1
GCN1	NaN	1	1	3	2	NaN
CUTA	NaN	NaN	NaN	5	1	1
CPD	4	2	2	NaN	NaN	NaN
KRAS	1	NaN	NaN	15	17	19
AMDHD2	NaN	NaN	NaN	NaN	1	NaN
CHST3	11	9	7	NaN	NaN	NaN
LIMS1	1	2	1	NaN	NaN	NaN
ABCB11	NaN	NaN	NaN	NaN	1	NaN
EXT1	22	19	19	NaN	NaN	NaN
GAA	1	1	2	NaN	NaN	NaN
ITCH	NaN	NaN	NaN	8	5	1
PCDH20	NaN	NaN	NaN	1	NaN	NaN
STK10	1	1	1	NaN	NaN	NaN
SEMA7A	8	6	7	6	6	2
ACAT2	4	4	4	NaN	NaN	NaN
TOM1L1	NaN	NaN	NaN	25	26	19
COLEC10	8	7	4	NaN	NaN	NaN
PTPA	1	1	1	6	8	6
UBE2O	NaN	NaN	NaN	NaN	1	NaN
VPS13C	NaN	NaN	NaN	1	NaN	NaN
MTMR1	NaN	NaN	NaN	1	NaN	NaN
FAT1	75	54	64	NaN	NaN	NaN
CHMP1A	NaN	NaN	NaN	4	3	5
ADRM1	1	1	1	2	2	1
FMOD	15	19	18	NaN	NaN	NaN
PKP2	1	NaN	NaN	NaN	NaN	NaN
SDC2	NaN	NaN	NaN	8	6	3
SYMPK	NaN	NaN	1	2	2	1
AP1B1	NaN	NaN	NaN	15	14	13
ANGPTL4	3	3	4	NaN	NaN	NaN
ASPH	1	NaN	NaN	NaN	NaN	NaN
LZTFL1	2	1	NaN	5	3	2
CD177	NaN	NaN	NaN	1	NaN	NaN
PODXL	NaN	NaN	NaN	4	4	3
SLC34A2	NaN	NaN	NaN	144	127	100
CRISPLD2	NaN	NaN	NaN	2	NaN	NaN
YWHAE	12	13	12	37	44	30
RGN	13	15	13	NaN	NaN	NaN
DNAJB11	NaN	NaN	NaN	1	1	NaN
LGALSL	2	3	4	NaN	NaN	NaN
ANGPT1	2	1	NaN	NaN	NaN	NaN
RPL34	NaN	NaN	NaN	NaN	1	1
FGL2	3	1	1	NaN	NaN	NaN
SLC9A3R1	3	2	2	39	30	32
ITIH2	159	159	160	13	4	3
FCAMR	NaN	NaN	NaN	3	1	NaN
MARCKSL1	NaN	NaN	NaN	6	3	4
CD151	NaN	1	NaN	2	5	3
IGSF5	NaN	NaN	NaN	5	5	3
GPC1	2	1	1	4	2	3
STAM	NaN	1	1	NaN	NaN	NaN
MET	3	1	1	NaN	NaN	NaN
HPCAL1	NaN	NaN	NaN	2	1	NaN
APOF	3	2	1	NaN	NaN	NaN
ILK	18	17	19	4	5	4
ABCE1	NaN	NaN	NaN	7	3	5
FSTL1	2	2	1	NaN	NaN	NaN
ALAD	NaN	NaN	NaN	3	2	2
ITPRIP	NaN	NaN	NaN	NaN	NaN	1
SULT2B1	NaN	NaN	NaN	NaN	NaN	1
C1R	25	24	24	NaN	NaN	NaN
SULF2	NaN	NaN	NaN	2	NaN	NaN
INPP5B	1	NaN	NaN	NaN	1	1
YWHAH	5	4	5	13	19	18
FCER1G	1	1	NaN	1	NaN	NaN
MAPK14	1	1	NaN	NaN	NaN	NaN
PRRC1	NaN	1	NaN	NaN	NaN	1
LRRC51	NaN	NaN	NaN	1	NaN	NaN
RAP2B	NaN	NaN	NaN	9	8	6
SEC31A	6	1	1	3	NaN	NaN
EIF4G1	NaN	NaN	1	NaN	NaN	NaN
NRAP	NaN	NaN	NaN	1	NaN	NaN
PFN1	24	18	18	12	16	9
BCL2L15	NaN	NaN	NaN	5	5	3
PSPH	NaN	NaN	NaN	6	8	4
C7	69	72	74	8	3	5
CTSZ	15	15	10	1	1	3
GK5	NaN	NaN	NaN	2	2	2
ATP11B	NaN	NaN	NaN	2	1	NaN
IRS1	NaN	NaN	NaN	1	NaN	NaN
PPP1R10	1	NaN	NaN	NaN	NaN	NaN
VBP1	NaN	NaN	NaN	1	NaN	NaN
MAP1LC3B	NaN	NaN	NaN	2	NaN	NaN
SERPINB13	NaN	NaN	NaN	NaN	NaN	3
PDE5A	9	12	11	NaN	NaN	NaN
SEC24C	NaN	NaN	NaN	6	4	3
SLC4A1	19	13	13	NaN	NaN	NaN
SLC8A1	NaN	NaN	NaN	4	4	1
PA2G4	5	3	1	NaN	2	NaN
SMARCA1	NaN	1	NaN	NaN	NaN	NaN
GALK2	NaN	NaN	NaN	3	3	1
CTNNA1	NaN	NaN	NaN	1	1	NaN
KRT78	NaN	NaN	NaN	NaN	NaN	5
MPP1	1	1	NaN	NaN	NaN	1
CORO7	1	NaN	1	NaN	NaN	NaN
SPARC	1	NaN	1	NaN	NaN	NaN
CLSTN1	5	4	4	1	NaN	NaN
DAAM1	NaN	1	NaN	NaN	NaN	NaN
RNF10	NaN	NaN	NaN	NaN	4	4
BLVRA	3	1	3	5	5	3
PPCS	2	NaN	NaN	5	4	1
CEP170	1	NaN	NaN	NaN	NaN	NaN
STAT1	4	3	4	1	1	1
CKAP5	2	NaN	NaN	NaN	NaN	NaN
LRRC9	1	1	1	NaN	NaN	NaN
PSMC5	6	4	4	2	2	2
OLFML1	4	7	3	NaN	NaN	NaN
TTYH3	NaN	NaN	NaN	7	11	9
MRI1	1	NaN	NaN	4	3	NaN
N4BP1	1	NaN	NaN	NaN	NaN	NaN
CD36	NaN	NaN	NaN	173	188	178
L3MBTL2	1	NaN	NaN	NaN	NaN	NaN
GMPS	2	1	NaN	NaN	NaN	NaN
PRKD2	1	1	NaN	NaN	NaN	NaN
OSBPL10	NaN	NaN	NaN	8	5	7
SAG	NaN	NaN	NaN	1	NaN	NaN
BLM	NaN	NaN	1	NaN	NaN	NaN
CIAPIN1	1	1	NaN	NaN	1	NaN
PDE3A	1	NaN	NaN	NaN	NaN	NaN
JAK2	NaN	NaN	NaN	6	1	1
TMEM263	NaN	NaN	NaN	5	6	1
IQGAP2	3	2	2	4	2	2
PDXDC1	2	1	1	NaN	NaN	NaN
APOC4	5	1	2	NaN	NaN	NaN
COL5A1	10	8	11	NaN	NaN	NaN
CFAP65	NaN	NaN	NaN	NaN	NaN	1
PCOLCE	27	28	23	NaN	NaN	NaN
NSDHL	NaN	NaN	NaN	18	19	21
SEMA3B	NaN	1	NaN	NaN	NaN	NaN
BICD2	NaN	1	NaN	NaN	NaN	NaN
GNB4	NaN	5	NaN	8	11	NaN
HGD	4	6	4	NaN	NaN	NaN
XDH	NaN	NaN	NaN	413	360	328
TGM5	1	NaN	NaN	NaN	NaN	NaN
DGKZ	NaN	NaN	NaN	1	NaN	NaN
MTSS1	NaN	NaN	NaN	1	1	NaN
ACSL3	NaN	NaN	NaN	27	26	24
SLC1A2	NaN	NaN	NaN	3	4	1
NT5E	NaN	NaN	NaN	94	81	59
PAEP	NaN	NaN	NaN	65	68	65
CYB5R3	2	NaN	1	53	46	44
PAK4	NaN	NaN	NaN	11	11	10
PLD3	2	1	NaN	2	3	5
RAB2B	NaN	NaN	NaN	NaN	26	20
SHMT1	11	10	7	NaN	NaN	NaN
CAP1	20	26	25	15	5	5
NADSYN1	2	1	NaN	NaN	NaN	NaN
ADI1	1	2	3	NaN	NaN	NaN
PCNX1	NaN	NaN	NaN	NaN	1	NaN
IL17RA	NaN	NaN	NaN	1	1	NaN
RPL28	NaN	NaN	NaN	1	1	NaN
GRN	NaN	NaN	NaN	2	2	1
CTPS2	1	NaN	NaN	1	NaN	NaN
SEMA6A	NaN	1	NaN	NaN	NaN	NaN
TNS3	1	NaN	NaN	NaN	NaN	NaN
SNX9	1	NaN	NaN	12	11	11
RENBP	NaN	NaN	NaN	1	1	NaN
DSP	NaN	NaN	NaN	NaN	2	14
OAF	4	2	4	NaN	NaN	NaN
PIP5K1C	NaN	NaN	NaN	4	NaN	NaN
EHD1	14	14	12	31	27	27
SERPINA11	4	4	4	NaN	NaN	NaN
RAB3D	NaN	NaN	NaN	22	26	22
KYNU	2	3	3	NaN	NaN	NaN
RTCB	2	1	1	NaN	NaN	NaN
DNAJA1	NaN	1	NaN	9	5	8
WNT5A	NaN	NaN	NaN	NaN	1	NaN
ORM1	14	20	17	NaN	NaN	NaN
CHMP2A	NaN	NaN	NaN	12	13	16
NPNT	NaN	NaN	NaN	NaN	1	NaN
MAP2K1	5	4	4	9	8	8
CNTN1	52	50	56	NaN	NaN	NaN
FKBP3	NaN	NaN	NaN	1	1	NaN
NQO2	2	4	3	2	1	NaN
TCN2	NaN	NaN	NaN	NaN	1	1
C24H18orf32	NaN	NaN	NaN	2	1	2
COL18A1	9	10	10	2	1	1
RPL10A	1	3	1	NaN	2	2
IGFALS	45	39	47	NaN	NaN	NaN
HUWE1	4	4	3	1	1	NaN
PRDX4	NaN	1	NaN	5	7	10
FGR	NaN	NaN	NaN	40	36	29
PABPC1	4	5	4	6	4	3
AGT	114	105	117	6	3	5
PPIP5K2	NaN	NaN	NaN	NaN	1	NaN
LENG9	NaN	NaN	NaN	NaN	1	NaN
DNAJB6	NaN	NaN	NaN	NaN	1	NaN
MEMO1	NaN	NaN	NaN	2	2	2
PACSIN2	1	NaN	NaN	8	5	4
RAB11FIP1	NaN	NaN	NaN	51	53	47
THY1	1	1	1	2	1	1
PAPLN	3	NaN	3	NaN	NaN	NaN
GSN	192	190	202	14	10	11
CCDC102B	NaN	NaN	NaN	NaN	NaN	1
CALD1	1	1	2	NaN	NaN	NaN
PXDN	19	12	14	NaN	NaN	NaN
SH3BGRL2	NaN	NaN	NaN	1	NaN	NaN
PMM2	4	5	4	14	19	18
H6PD	12	11	10	NaN	NaN	NaN
THBS2	12	12	10	NaN	NaN	NaN
ARCN1	2	3	1	3	4	3
CCDC63	1	NaN	NaN	NaN	NaN	NaN
SH3BP1	1	1	1	NaN	NaN	NaN
KIF23	NaN	NaN	NaN	1	NaN	NaN
NCK1	NaN	NaN	NaN	1	1	NaN
PLCG2	4	5	NaN	NaN	NaN	NaN
CRB3	NaN	NaN	NaN	3	2	NaN
F7	5	5	5	NaN	NaN	NaN
TAOK3	2	2	2	13	3	3
GSDMB	NaN	NaN	NaN	1	NaN	NaN
UBE2L3	NaN	1	NaN	11	9	5
CCNB3	2	NaN	2	NaN	NaN	NaN
ZNF10	1	NaN	NaN	NaN	NaN	NaN
DGKD	NaN	NaN	NaN	2	NaN	NaN
GIPC1	NaN	NaN	NaN	10	10	5
APH1A	NaN	NaN	NaN	NaN	NaN	1
CHL1	7	6	4	NaN	NaN	NaN
AARS1	5	3	3	8	4	2
GALNT7	10	12	14	NaN	NaN	NaN
SNED1	3	3	2	NaN	NaN	NaN
FHL1	NaN	1	2	NaN	NaN	NaN
GOLPH3L	NaN	NaN	NaN	11	10	8
SLC2A1	7	3	5	NaN	1	1
AHNAK	NaN	NaN	NaN	13	6	5
SUMO1	NaN	NaN	NaN	NaN	1	NaN
FAM234B	NaN	NaN	NaN	1	2	NaN
SPCS3	NaN	NaN	NaN	4	4	4
PSMD9	NaN	NaN	NaN	2	4	1
TTR	24	25	28	1	2	2
PLPP1	NaN	NaN	NaN	1	2	NaN
APPL1	1	1	1	8	5	5
GARS1	4	4	7	12	16	12
SERPINB6	5	NaN	NaN	16	19	15
TSPAN9	NaN	NaN	NaN	4	5	4
PPP2R5A	NaN	NaN	NaN	NaN	3	1
ACTN4	13	10	8	19	14	11
ARHGAP45	3	5	2	NaN	NaN	NaN
PTPRS	16	20	19	NaN	NaN	NaN
LY6E	NaN	NaN	NaN	4	3	2
COMMD2	NaN	NaN	NaN	1	NaN	NaN
ANXA4	NaN	NaN	NaN	23	26	16
IGFBP6	2	1	1	NaN	NaN	NaN
MGC152281	NaN	NaN	NaN	NaN	NaN	1
SIL1	1	1	1	7	8	3
SEPTIN7	3	3	5	1	2	1
MON2	1	NaN	NaN	2	1	NaN
COPB1	2	1	1	3	2	2
MAPKAPK3	1	NaN	NaN	NaN	NaN	NaN
EIF4H	NaN	NaN	NaN	2	NaN	NaN
RPS24	NaN	NaN	NaN	1	1	1
COMT	9	8	5	3	2	NaN
CILP2	3	5	2	NaN	NaN	NaN
AKR1A1	23	23	23	25	29	22
GLYCAM1	NaN	NaN	NaN	27	33	32
ADH1C	4	5	2	NaN	NaN	NaN
LCMT1	NaN	NaN	NaN	1	NaN	NaN
NUTF2	1	1	2	1	1	1
C2	6	7	8	NaN	NaN	NaN
DYNC1H1	56	36	31	128	124	96
COMMD3	NaN	NaN	NaN	NaN	1	NaN
YOD1	1	NaN	NaN	NaN	NaN	NaN
B4GAT1	11	12	10	NaN	NaN	NaN
STK11	NaN	NaN	NaN	1	NaN	NaN
RALGAPA1	NaN	NaN	NaN	1	NaN	NaN
ALDH7A1	2	2	2	4	7	8
CTHRC1	1	1	NaN	NaN	NaN	NaN
ITGB1	5	4	6	1	1	NaN
HECTD1	1	1	NaN	NaN	NaN	NaN
BCAS1	NaN	NaN	NaN	NaN	1	NaN
SDCBP	8	8	7	36	29	23
ITIH1	71	77	89	5	5	4
GP9	NaN	1	NaN	NaN	NaN	NaN
OLA1	6	4	5	7	7	7
CAT	24	25	25	NaN	NaN	NaN
HSPA8	41	41	44	110	104	93
APIP	NaN	NaN	NaN	1	NaN	NaN
G3BP1	2	1	1	NaN	NaN	NaN
PGLYRP3	NaN	NaN	NaN	1	NaN	NaN
SIRT2	NaN	NaN	NaN	6	8	4
IMPA1	NaN	NaN	NaN	4	5	6
MPRIP	1	1	NaN	NaN	NaN	NaN
ARL15	NaN	NaN	NaN	6	4	4
NPLOC4	2	2	1	NaN	NaN	NaN
HPD	13	17	15	NaN	NaN	NaN
CEMIP2	NaN	NaN	NaN	8	2	5
GSTA4	5	1	2	NaN	NaN	NaN
PLXND1	2	NaN	1	NaN	NaN	NaN
CYBB	NaN	1	1	NaN	NaN	NaN
TKFC	5	3	4	2	2	NaN
ANKIB1	NaN	NaN	NaN	1	NaN	NaN
SYT4	NaN	NaN	NaN	10	8	9
FTCD	3	2	1	NaN	NaN	NaN
DYNC1I2	NaN	NaN	NaN	6	2	2
PSAT1	8	11	12	20	20	19
ROCK1	3	1	1	NaN	NaN	NaN
SDC4	1	1	1	1	1	NaN
COG1	1	NaN	NaN	NaN	NaN	NaN
ARHGDIB	4	4	2	NaN	NaN	NaN
DIPK2B	9	5	7	NaN	NaN	NaN
MIA	1	1	1	NaN	NaN	NaN
CFL1	6	6	5	14	9	11
IPO7	NaN	NaN	NaN	1	NaN	NaN
SULT1A1	11	10	12	6	3	1
C1QTNF3	1	1	1	NaN	NaN	NaN
NFASC	2	1	3	NaN	NaN	NaN
RAB9A	NaN	NaN	NaN	2	2	2
RANBP1	NaN	NaN	NaN	1	NaN	NaN
ACAP2	1	NaN	NaN	1	3	2
HMGCS1	6	6	3	NaN	1	NaN
RHOU	NaN	NaN	NaN	1	NaN	NaN
IPO5	NaN	NaN	1	2	3	1
PLAA	NaN	1	NaN	NaN	NaN	NaN
HPRT1	NaN	NaN	NaN	4	NaN	NaN
HSPA2	NaN	NaN	15	NaN	24	30
EIF4A2	11	11	13	9	5	7
CD58	2	3	1	NaN	NaN	NaN
VAT1	7	4	6	49	44	47
TBCA	NaN	NaN	NaN	3	4	3
RPL3	NaN	NaN	NaN	1	1	1
HIKESHI	NaN	NaN	NaN	1	1	1
CNTN3	2	4	3	NaN	NaN	NaN
KIF12	22	19	24	NaN	NaN	NaN
FUCA1	8	2	1	NaN	NaN	NaN
ANTXR2	1	1	NaN	NaN	NaN	NaN
ATP13A3	NaN	NaN	NaN	24	27	24
PTPRD	15	13	9	NaN	NaN	NaN
COPS5	1	2	3	2	NaN	NaN
ORC6	NaN	NaN	NaN	NaN	NaN	1
HBG	171	159	159	7	NaN	NaN
RAB3A	NaN	NaN	NaN	9	15	11
RHOT2	NaN	NaN	NaN	2	3	2
C20H5orf51	NaN	NaN	NaN	NaN	1	NaN
CLDN3	NaN	NaN	NaN	5	6	4
HS1BP3	NaN	NaN	NaN	2	NaN	NaN
PRKACA	3	4	5	5	6	6
PPIB	7	8	5	14	19	18
GAMT	10	13	8	1	2	NaN
PSMD3	2	2	4	NaN	NaN	NaN
CAPZA1	5	4	4	13	9	6
ARHGDIA	2	3	3	25	19	23
ITFG1	NaN	NaN	NaN	4	1	1
SLC1A1	NaN	NaN	NaN	3	4	3
CCT3	4	3	3	8	6	4
ITM2B	NaN	NaN	NaN	9	8	8
EML4	1	NaN	NaN	NaN	NaN	NaN
RASAL3	NaN	NaN	1	NaN	NaN	NaN
HPSE	3	1	2	NaN	NaN	NaN
WIPI1	NaN	NaN	NaN	1	1	2
CAPZA2	3	3	4	9	5	5
HGS	1	1	1	2	NaN	2
ZNF462	NaN	NaN	NaN	NaN	1	NaN
OLFM4	6	3	1	12	12	9
CCDC191	NaN	NaN	1	NaN	NaN	NaN
MAN1A1	11	12	15	1	3	4
BDH2	NaN	NaN	NaN	3	2	2
ITGB3	9	7	5	NaN	NaN	NaN
RAI14	NaN	NaN	NaN	NaN	1	1
ATOX1	NaN	NaN	NaN	5	7	5
PCDH1	NaN	NaN	NaN	1	1	NaN
CDH1	1	1	1	NaN	NaN	NaN
TGFBR3	19	18	14	9	5	6
GMPR2	NaN	1	NaN	3	1	1
VPS25	NaN	NaN	NaN	11	9	6
EIF3I	NaN	NaN	NaN	1	1	NaN
JAK1	NaN	NaN	NaN	18	13	11
CD81	6	6	2	14	14	16
TREML1	2	1	1	NaN	NaN	NaN
VIL1	2	3	1	NaN	NaN	NaN
BBOX1	1	NaN	NaN	NaN	NaN	NaN
UBXN1	NaN	NaN	NaN	1	NaN	NaN
MTHFS	1	2	2	NaN	NaN	NaN
ARID2	NaN	NaN	NaN	1	NaN	NaN
PCYOX1	15	13	10	NaN	NaN	NaN
SIRPB1	NaN	NaN	NaN	5	5	6
RNF115	NaN	NaN	NaN	2	1	NaN
DDC	1	NaN	NaN	NaN	NaN	NaN
FABP5	1	1	1	NaN	2	3
ARR3	NaN	NaN	NaN	NaN	1	NaN
PIN1	NaN	NaN	NaN	1	NaN	NaN
ISLR	3	3	2	NaN	NaN	NaN
CBFB	NaN	NaN	NaN	1	NaN	NaN
C16H1orf21	NaN	NaN	NaN	3	3	NaN
F8	10	8	12	NaN	NaN	NaN
APLP2	NaN	NaN	NaN	1	1	NaN
RELN	60	57	56	NaN	NaN	NaN
MGAT2	17	12	15	NaN	1	1
CHIA	39	37	36	NaN	NaN	NaN
EEA1	1	NaN	NaN	2	2	NaN
EXOC8	NaN	NaN	NaN	24	20	24
ENOSF1	NaN	2	NaN	NaN	NaN	NaN
DNM1L	4	2	2	NaN	NaN	NaN
CTSV	17	20	13	NaN	NaN	NaN
CHMP4A	NaN	NaN	NaN	7	9	10
EIF3H	1	NaN	NaN	2	2	1
AP1G1	NaN	NaN	NaN	1	NaN	1
CLEC3B	2	2	1	1	NaN	1
BASP1	NaN	NaN	NaN	3	2	1
THBS4	26	30	26	NaN	NaN	NaN
C1QA	5	6	3	NaN	NaN	NaN
HMCN2	14	16	13	NaN	NaN	NaN
CRYL1	NaN	NaN	NaN	2	NaN	NaN
GPD1	4	5	5	35	34	29
TMEM102	NaN	NaN	NaN	1	2	1
MAN1B1	1	2	2	2	4	2
PRKCA	NaN	NaN	NaN	4	2	4
CDC42EP1	NaN	NaN	NaN	1	NaN	NaN
GALNT10	5	2	3	NaN	NaN	NaN
GALT	5	5	4	NaN	NaN	NaN
GFUS	5	2	3	23	19	18
MSTN	1	1	NaN	NaN	NaN	NaN
NUDT5	NaN	NaN	NaN	1	1	1
DNAJC12	NaN	NaN	NaN	2	1	2
SAV1	NaN	NaN	NaN	1	NaN	NaN
NANS	8	4	5	8	7	6
GNG10	NaN	NaN	NaN	2	4	5
S100A11	NaN	NaN	1	5	5	8
PELO	NaN	NaN	NaN	1	1	2
XYLT1	1	2	NaN	NaN	NaN	NaN
CDH15	2	2	2	NaN	NaN	NaN
ITGB5	1	NaN	NaN	NaN	NaN	NaN
ENG	NaN	NaN	NaN	7	9	8
MPIG6B	6	3	4	NaN	NaN	NaN
COL6A3	158	137	136	NaN	NaN	NaN
AFP	84	89	98	3	3	2
ARF5	5	NaN	NaN	36	NaN	NaN
PSMC6	5	1	1	2	1	1
GPD1L	NaN	1	NaN	11	12	11
UBTD1	NaN	NaN	NaN	3	8	3
NCOA7	NaN	NaN	NaN	1	NaN	NaN
SNAP29	NaN	NaN	NaN	14	10	12
ANGPT4	1	1	NaN	NaN	NaN	NaN
MATN4	1	2	2	NaN	NaN	NaN
SBDS	NaN	NaN	NaN	4	3	3
PSMD14	2	3	3	1	1	NaN
MYCBP	NaN	NaN	NaN	1	2	1
UMPS	6	5	5	3	4	1
NTAQ1	NaN	NaN	NaN	1	NaN	NaN
NAPRT	6	4	6	5	6	5
PDHX	NaN	NaN	NaN	NaN	1	NaN
TBC1D24	NaN	NaN	NaN	8	12	16
YWHAQ	5	4	4	21	21	21
TIMP3	3	2	3	1	2	NaN
ANP32B	NaN	2	NaN	NaN	NaN	NaN
PCDHGC3	17	14	12	55	47	45
PLXDC1	2	1	NaN	NaN	NaN	NaN
CCDC186	NaN	NaN	NaN	NaN	1	NaN
MBL2	7	8	8	2	1	NaN
SOWAHB	NaN	NaN	NaN	2	1	NaN
MVB12A	NaN	NaN	NaN	11	10	8
LRRC26	NaN	NaN	NaN	6	8	5
KRT17	NaN	NaN	NaN	NaN	NaN	49
LRRN1	NaN	1	1	NaN	NaN	NaN
RAB13	NaN	NaN	NaN	24	23	25
PEG10	1	NaN	1	NaN	NaN	NaN
MAGI1	NaN	NaN	NaN	1	2	1
RRM1	14	13	7	NaN	NaN	NaN
NAXD	NaN	NaN	NaN	1	1	2
PLSCR2	NaN	NaN	NaN	5	5	4
TDRD15	NaN	NaN	1	NaN	NaN	NaN
HGFAC	9	10	7	NaN	NaN	NaN
SH2D4A	NaN	NaN	NaN	5	6	3
CEP192	NaN	NaN	NaN	1	NaN	1
MICALL2	NaN	NaN	NaN	11	12	9
RRAD	NaN	NaN	NaN	4	3	3
TSPAN19	NaN	NaN	NaN	2	1	1
PRXL2B	1	2	1	7	8	6
C1H3orf38	NaN	NaN	1	NaN	NaN	NaN
TEKT1	NaN	1	NaN	NaN	NaN	NaN
CLIC1	4	5	6	2	1	2
ASAP3	NaN	NaN	NaN	4	5	1
AEBP1	5	5	4	2	1	NaN
GGA2	NaN	NaN	NaN	1	NaN	NaN
TBXAS1	NaN	NaN	NaN	NaN	NaN	1
EPHX2	18	16	13	NaN	NaN	NaN
SAR1A	NaN	NaN	NaN	14	11	9
LRP2	NaN	NaN	NaN	1	NaN	NaN
PSMA3	NaN	NaN	NaN	4	1	4
PLPBP	NaN	NaN	NaN	2	5	5
BID	NaN	NaN	NaN	1	1	NaN
NF2	NaN	NaN	NaN	NaN	1	NaN
LGALS3BP	13	11	13	NaN	NaN	NaN
FLNC	17	15	11	NaN	NaN	NaN
SMIM5	NaN	NaN	NaN	1	1	NaN
AVL9	NaN	NaN	NaN	NaN	1	NaN
ACSL4	NaN	NaN	NaN	NaN	5	NaN
CYTH1	NaN	NaN	NaN	2	2	2
MVK	NaN	NaN	NaN	9	9	6
GP5	3	4	5	NaN	NaN	NaN
SERPINF2	80	66	63	1	2	NaN
ARF6	1	1	1	10	8	6
NPEPPS	15	12	8	33	33	29
CAPNS1	1	2	2	5	5	4
TIPRL	1	NaN	NaN	1	1	1
AP2S1	NaN	NaN	NaN	2	2	3
APCS	2	3	1	NaN	NaN	NaN
ALDH18A1	NaN	NaN	NaN	1	NaN	NaN
IDUA	1	1	1	NaN	1	NaN
AIMP2	1	1	1	1	NaN	NaN
STRAP	2	1	NaN	3	3	NaN
PPIA	20	21	14	48	37	34
ALDH8A1	6	9	8	NaN	NaN	NaN
DDX3X	1	NaN	NaN	2	2	NaN
ATP8B4	NaN	1	NaN	NaN	NaN	NaN
COX4I1	1	NaN	NaN	NaN	NaN	NaN
KRT1	10	17	5	7	20	27
CAPN1	NaN	2	NaN	5	8	4
FAM184A	1	2	1	NaN	NaN	NaN
QSOX2	1	1	NaN	NaN	NaN	NaN
LAMB1	35	37	38	1	NaN	NaN
RAB25	NaN	NaN	NaN	17	24	28
RNF123	3	3	2	NaN	NaN	NaN
TSPAN14	NaN	NaN	NaN	5	4	2
CMTM6	NaN	NaN	NaN	1	1	1
TPM1	NaN	NaN	NaN	4	2	2
LRRC57	NaN	NaN	NaN	12	17	13
LAMA2	29	30	28	NaN	NaN	NaN
LPO	NaN	NaN	NaN	29	22	27
IDE	1	1	1	NaN	1	NaN
PRKCH	NaN	NaN	NaN	8	7	8
VPS50	NaN	NaN	NaN	NaN	1	NaN
MID1	NaN	NaN	NaN	1	2	NaN
RAD23B	NaN	NaN	NaN	4	5	4
NUDCD3	NaN	1	NaN	NaN	NaN	NaN
ETF1	NaN	1	NaN	2	2	NaN
FGD5	2	NaN	2	NaN	NaN	NaN
LMAN1	1	1	1	NaN	NaN	NaN
PTGR1	13	12	12	NaN	NaN	NaN
PTPRF	29	26	24	3	2	1
AKR1E2	1	NaN	1	NaN	NaN	NaN
FAM126B	NaN	NaN	NaN	2	3	3
CUL5	NaN	NaN	NaN	1	NaN	NaN
WBP2	1	1	1	4	4	3
PRKD3	NaN	1	NaN	NaN	NaN	NaN
TCAF1	1	1	1	NaN	NaN	NaN
FREM2	1	NaN	1	NaN	NaN	NaN
UROD	2	2	1	NaN	NaN	NaN
CDH11	11	13	13	NaN	NaN	NaN
TRAPPC13	NaN	NaN	NaN	NaN	1	NaN
NPC2	NaN	NaN	NaN	1	NaN	NaN
MAGI3	NaN	NaN	NaN	1	1	NaN
METTL26	3	3	1	NaN	2	1
APPL2	NaN	NaN	NaN	2	2	2
UBA5	NaN	NaN	NaN	1	3	3
CGREF1	1	2	1	NaN	NaN	NaN
PCDH12	15	12	10	NaN	NaN	NaN
OLFML2B	NaN	1	NaN	NaN	NaN	NaN
RYR1	1	NaN	NaN	NaN	NaN	NaN
PPP1CB	1	NaN	NaN	6	7	4
ZDHHC9	NaN	NaN	NaN	3	3	5
CAPS2	1	NaN	1	NaN	NaN	NaN
FTMT	NaN	NaN	NaN	1	NaN	NaN
FAM114A1	NaN	NaN	NaN	6	3	1
PYGL	73	59	67	13	16	9
RCN3	1	1	1	NaN	NaN	NaN
CIB1	NaN	NaN	NaN	25	26	19
GSR	2	NaN	1	NaN	NaN	NaN
CL43	2	2	2	NaN	NaN	NaN
TUSC3	NaN	1	NaN	NaN	1	NaN
PON1	4	7	4	NaN	1	NaN
SND1	NaN	1	NaN	40	41	31
PLCH2	NaN	NaN	NaN	NaN	NaN	1
ABI1	NaN	NaN	NaN	3	2	1
RAB3GAP1	NaN	NaN	NaN	1	NaN	NaN
RIPOR2	NaN	NaN	NaN	1	NaN	NaN
TLR2	NaN	NaN	NaN	50	52	38
NRXN3	1	NaN	NaN	NaN	NaN	NaN
JPT2	NaN	NaN	NaN	2	1	1
MST1	13	11	14	NaN	NaN	NaN
USP9X	3	2	2	4	2	NaN
MVB12B	NaN	NaN	NaN	13	14	9
DPYD	11	8	10	2	2	1
BMP3	1	1	NaN	2	NaN	NaN
SLC28A3	NaN	NaN	NaN	72	61	59
HEBP1	NaN	5	4	10	13	10
CNN2	2	3	3	NaN	NaN	NaN
NAGA	4	4	4	NaN	NaN	NaN
SEC23IP	NaN	NaN	NaN	1	NaN	NaN
SNX5	NaN	NaN	NaN	5	NaN	4
ST6GAL1	1	NaN	NaN	NaN	NaN	NaN
BLMH	4	4	3	NaN	1	NaN
TWF1	NaN	NaN	NaN	5	3	7
FTH1	10	9	NaN	NaN	NaN	NaN
NQO1	NaN	NaN	NaN	2	NaN	NaN
HYOU1	3	2	4	1	NaN	NaN
UBA6	3	2	1	NaN	NaN	NaN
SULF1	NaN	NaN	NaN	2	NaN	NaN
LXN	NaN	NaN	NaN	NaN	NaN	1
CCN2	1	NaN	NaN	NaN	NaN	NaN
F10	26	24	21	4	4	3
SGTA	2	2	2	1	NaN	NaN
OCRL	NaN	NaN	NaN	3	2	1
SEMA3F	2	2	2	NaN	NaN	NaN
SNX12	1	1	1	5	5	3
MFRP	NaN	NaN	1	NaN	NaN	NaN
TUBB2A	32	NaN	NaN	NaN	NaN	NaN
DCTN4	NaN	NaN	NaN	3	1	1
C3H1orf68	NaN	NaN	NaN	NaN	NaN	1
AKR7A2	16	14	11	5	3	2
ADGRF5	NaN	1	2	NaN	NaN	NaN
KRT80	NaN	NaN	NaN	NaN	NaN	4
DHRS12	NaN	NaN	NaN	1	2	1
XYLB	12	10	8	3	4	1
PAH	5	4	4	9	7	4
PSMB5	NaN	NaN	1	3	1	1
PCDH18	4	4	3	NaN	NaN	NaN
USP5	4	7	3	6	4	1
RPL4	1	1	NaN	2	NaN	NaN
ST13	8	6	8	14	13	17
LMTK2	NaN	NaN	NaN	12	12	11
RNF17	2	1	1	NaN	NaN	NaN
GIPC2	1	1	NaN	30	28	22
EIF3E	NaN	NaN	NaN	NaN	1	NaN
UGDH	23	20	21	NaN	NaN	NaN
STX7	1	NaN	NaN	7	4	3
APOD	14	14	9	1	1	NaN
SOD3	2	2	2	NaN	NaN	NaN
SYT7	1	1	NaN	NaN	NaN	NaN
IGFBP4	1	2	1	NaN	NaN	NaN
OSTF1	2	3	2	13	11	10
GNA11	NaN	NaN	NaN	16	19	20
EPS8L2	1	NaN	NaN	4	1	NaN
MICAL1	NaN	1	NaN	NaN	NaN	NaN
MCTS1	NaN	NaN	NaN	2	1	NaN
NIBAN2	1	2	1	24	19	13
GPLD1	18	18	19	NaN	NaN	NaN
SPG11	NaN	NaN	NaN	1	NaN	NaN
RASA2	NaN	NaN	NaN	1	NaN	NaN
SORBS3	NaN	NaN	NaN	1	NaN	NaN
RPS6KB2	NaN	NaN	NaN	NaN	1	NaN
RABGGTA	NaN	NaN	NaN	NaN	1	NaN
CNP	NaN	NaN	NaN	4	4	5
CD44	NaN	NaN	NaN	5	7	3
CHMP3	NaN	NaN	NaN	6	9	8
GMFG	NaN	2	NaN	NaN	NaN	NaN
KERA	1	NaN	NaN	NaN	NaN	NaN
RHOA	1	1	1	22	17	16
LRBA	2	NaN	2	6	4	4
CLU	57	58	70	19	23	17
NRP2	24	19	21	NaN	NaN	NaN
CATHL5	NaN	NaN	NaN	5	4	4
FGB	127	104	104	16	12	15
P4HA1	12	11	10	1	NaN	NaN
TOP2B	1	NaN	NaN	NaN	NaN	NaN
TM9SF1	NaN	NaN	NaN	1	1	1
PPIC	6	8	4	NaN	NaN	NaN
TICAM2	NaN	NaN	NaN	1	1	1
SERPINB5	NaN	NaN	NaN	10	11	13
DDX1	NaN	NaN	NaN	3	3	NaN
ANKS1A	NaN	NaN	NaN	1	NaN	NaN
GCG	1	NaN	NaN	NaN	NaN	NaN
RAB31	NaN	NaN	NaN	2	1	NaN
MASP2	24	17	26	NaN	NaN	NaN
HNRNPK	4	NaN	NaN	NaN	NaN	NaN
RAB3GAP2	NaN	NaN	NaN	NaN	1	NaN
LBP	3	3	6	9	9	11
LTA4H	5	5	2	5	5	2
COL1A2	8	7	10	NaN	NaN	NaN
TEK	2	2	2	NaN	NaN	NaN
KLC4	NaN	NaN	NaN	6	4	1
HID1	NaN	NaN	NaN	2	1	1
ME1	12	9	8	NaN	NaN	NaN
MINDY1	NaN	NaN	NaN	3	1	3
P4HA2	1	2	2	2	1	NaN
DNAJC3	1	1	1	17	11	7
RPGRIP1	NaN	NaN	NaN	1	NaN	NaN
CEP162	1	NaN	NaN	NaN	NaN	NaN
ARHGAP18	NaN	NaN	NaN	10	8	4
C9	43	37	39	7	7	7
RPS28	NaN	NaN	NaN	1	2	2
PAG6	1	NaN	NaN	NaN	NaN	NaN
REXO2	NaN	NaN	NaN	1	1	NaN
COLEC12	NaN	NaN	NaN	14	16	15
CUL2	NaN	1	NaN	NaN	NaN	NaN
NRCAM	2	1	1	NaN	NaN	NaN
SMPD1	7	8	6	NaN	NaN	NaN
CCT8	13	8	8	7	8	8
WDPCP	NaN	NaN	NaN	NaN	1	NaN
KIF2C	1	NaN	NaN	NaN	NaN	NaN
VTA1	NaN	NaN	NaN	11	12	16
ABO	NaN	NaN	NaN	2	5	NaN
ATP9A	NaN	NaN	NaN	7	2	NaN
PSENEN	NaN	NaN	NaN	2	NaN	NaN
MMP9	1	NaN	NaN	NaN	NaN	NaN
ERP44	4	3	2	NaN	NaN	1
HARS1	7	1	3	6	4	5
NMT1	1	1	2	1	NaN	NaN
EFHD2	NaN	NaN	NaN	5	7	4
FABP7	NaN	1	NaN	NaN	NaN	NaN
SCFD1	2	1	NaN	1	NaN	NaN
GARNL3	NaN	NaN	NaN	1	NaN	NaN
ATP8B1	NaN	NaN	NaN	11	9	8
PHYHIPL	NaN	NaN	NaN	2	2	2
ANKRD13A	NaN	NaN	NaN	2	1	NaN
GNAI3	NaN	NaN	NaN	25	24	17
AKR1D1	4	5	7	NaN	NaN	NaN
SDF4	NaN	NaN	NaN	2	3	NaN
GNAO1	NaN	NaN	NaN	35	27	22
CD99	1	1	1	NaN	NaN	NaN
SMAD5	NaN	NaN	NaN	2	2	2
ITGAV	NaN	NaN	NaN	9	9	7
NAPA	5	5	2	21	16	18
PKN1	NaN	NaN	NaN	3	6	NaN
ADSL	9	9	8	2	1	1
PPME1	NaN	NaN	NaN	NaN	1	NaN
SLC7A8	NaN	NaN	NaN	1	1	1
NIPAL2	NaN	NaN	NaN	NaN	1	NaN
CCDC152	NaN	NaN	NaN	1	NaN	NaN
AIFM2	NaN	NaN	NaN	2	2	3
SERINC3	1	1	1	1	1	NaN
MTHFD1L	1	NaN	NaN	NaN	NaN	NaN
TOM1L2	NaN	NaN	NaN	2	2	1
DDR2	NaN	NaN	NaN	2	1	NaN
FAM71F1	1	NaN	NaN	NaN	NaN	NaN
KATNAL2	NaN	NaN	NaN	NaN	1	1
RABGAP1	NaN	NaN	NaN	4	2	3
SPON1	3	8	3	NaN	NaN	NaN
WARS1	1	1	1	47	39	31
TMCO4	NaN	NaN	NaN	NaN	1	NaN
MCAM	1	4	1	NaN	NaN	NaN
APON	12	10	12	2	3	2
CTSB	1	1	1	1	NaN	NaN
UBAC1	1	2	2	NaN	NaN	NaN
INPP5D	1	NaN	NaN	NaN	NaN	NaN
PARVA	NaN	NaN	NaN	1	NaN	NaN
BZW1	1	2	2	3	3	3
APC	1	NaN	NaN	NaN	NaN	NaN
MYO1D	NaN	NaN	NaN	9	13	6
LOX	3	3	3	NaN	NaN	NaN
PPP1R7	3	3	1	2	5	4
CTDSP1	NaN	NaN	NaN	4	NaN	NaN
CCDC141	NaN	NaN	NaN	2	2	3
GYPB	1	1	NaN	NaN	NaN	NaN
PURA	NaN	NaN	NaN	2	NaN	1
TPMT	NaN	1	1	3	1	1
A1BG	64	57	59	NaN	NaN	NaN
RIPOR1	NaN	NaN	NaN	14	14	10
ARHGEF7	NaN	NaN	NaN	1	NaN	NaN
ARHGEF12	NaN	NaN	NaN	1	NaN	NaN
GNPDA1	NaN	NaN	NaN	NaN	1	NaN
PKM	35	40	38	45	38	35
NPC1	NaN	NaN	NaN	14	14	11
PLXNA1	9	6	6	NaN	NaN	NaN
SHISAL2B	NaN	NaN	NaN	1	2	2
FBN1	1	3	NaN	NaN	NaN	NaN
EPB41	5	3	4	NaN	NaN	NaN
RASGRP2	1	1	2	NaN	NaN	NaN
RAB5B	2	4	NaN	25	30	24
STON2	NaN	NaN	NaN	NaN	1	NaN
CPE	1	1	1	NaN	NaN	NaN
TSNAXIP1	NaN	NaN	NaN	NaN	1	NaN
VARS1	3	3	2	NaN	1	NaN
PHPT1	3	3	2	3	2	2
MDH1	4	3	3	17	18	15
PAPSS2	NaN	NaN	NaN	1	NaN	NaN
GOLGB1	NaN	NaN	NaN	1	1	NaN
ARVCF	NaN	NaN	NaN	NaN	NaN	2
EPN1	1	NaN	NaN	3	4	NaN
ARG1	NaN	NaN	NaN	NaN	NaN	2
ANGPTL3	27	35	28	NaN	NaN	NaN
NCAM2	1	2	NaN	NaN	NaN	NaN
ATP13A4	NaN	NaN	NaN	54	58	49
DENND2D	NaN	NaN	NaN	1	NaN	NaN
GNA15	1	NaN	NaN	2	1	1
ALDOC	9	9	8	38	33	31
PTPN6	NaN	NaN	NaN	3	1	2
PTP4A2	NaN	NaN	NaN	7	7	7
CHMP5	NaN	NaN	NaN	7	7	7
PPT1	2	NaN	NaN	NaN	NaN	NaN
MED6	2	2	1	NaN	NaN	NaN
PCYT2	NaN	NaN	NaN	1	1	NaN
STAMBP	NaN	NaN	NaN	5	5	3
GSTM1	NaN	NaN	NaN	2	2	NaN
SYNCRIP	1	NaN	NaN	NaN	NaN	NaN
NUDT12	NaN	NaN	NaN	2	2	2
CD5L	5	7	6	15	12	10
COL10A1	2	2	2	NaN	NaN	NaN
TXNL1	NaN	3	NaN	6	5	2
FGFBP1	NaN	NaN	NaN	7	7	9
C1QB	13	15	12	1	NaN	NaN
ARPC2	2	4	4	5	9	5
ADGRG2	NaN	NaN	NaN	4	7	4
PRELP	1	1	1	NaN	NaN	NaN
XPO7	NaN	NaN	1	NaN	1	NaN
ECHDC1	NaN	NaN	NaN	27	20	24
GPAM	NaN	NaN	NaN	21	16	11
GSPT1	NaN	NaN	NaN	2	2	2
GPR156	NaN	NaN	NaN	1	NaN	NaN
COMP	33	31	32	NaN	NaN	NaN
TXNDC5	NaN	1	NaN	1	NaN	NaN
NRP1	6	8	10	NaN	NaN	NaN
UBR4	3	3	NaN	NaN	NaN	NaN
CRLF3	1	1	1	NaN	NaN	NaN
HBB	62	58	59	8	NaN	NaN
EIF2S1	NaN	1	1	1	NaN	NaN
PATJ	NaN	NaN	NaN	88	88	72
EFEMP2	3	2	3	NaN	NaN	NaN
COPS4	4	2	NaN	1	1	2
MFSD12	NaN	1	1	NaN	NaN	NaN
PFDN6	NaN	NaN	NaN	1	NaN	1
YWHAB	7	6	6	19	22	23
SPPL2A	NaN	NaN	NaN	5	4	3
ALDH9A1	20	24	18	17	14	11
ARPC1B	NaN	NaN	2	5	5	3
SEMA4B	9	9	12	NaN	NaN	NaN
MYO5C	NaN	1	NaN	NaN	NaN	NaN
ABCA9	NaN	NaN	NaN	NaN	1	NaN
GLOD4	6	4	5	4	5	5
THEMIS2	1	NaN	NaN	NaN	NaN	NaN
NSFL1C	NaN	NaN	NaN	4	5	1
CSPG4	35	27	25	NaN	NaN	NaN
KLKB1	13	11	12	NaN	NaN	NaN
NEK9	1	NaN	NaN	NaN	NaN	NaN
PKLR	10	9	9	NaN	NaN	NaN
VCAM1	9	13	11	NaN	NaN	NaN
EIF5B	1	NaN	NaN	NaN	NaN	NaN
PRDX6	14	17	18	22	20	17
GNA13	NaN	NaN	NaN	34	30	42
EEF2	26	31	27	70	64	67
LITAF	NaN	NaN	NaN	3	5	3
PRG4	13	13	12	NaN	NaN	NaN
UHRF1BP1	NaN	NaN	NaN	1	1	NaN
PITPNA	NaN	NaN	NaN	7	7	5
CSF2RB	NaN	NaN	NaN	19	21	18
RAB8A	4	4	3	30	36	35
THBS1	127	124	121	7	3	2
RNF185	NaN	NaN	NaN	NaN	1	NaN
AZGP1	1	NaN	NaN	NaN	NaN	NaN
UGP2	19	20	16	48	47	40
CCNYL1	NaN	NaN	NaN	4	3	NaN
SERPINF1	72	62	67	6	4	2
PCDHGA3	NaN	NaN	NaN	31	20	21
CC2D1A	NaN	NaN	NaN	5	11	3
MUC1	NaN	NaN	NaN	43	43	38
GFPT1	15	12	8	20	19	16
GNG12	NaN	NaN	NaN	13	10	10
LPIN1	NaN	NaN	NaN	2	1	2
MATN3	4	2	2	NaN	NaN	NaN
ATP6V1B2	7	5	3	5	4	3
CRYZ	3	3	4	5	6	4
IFT172	1	NaN	NaN	NaN	NaN	NaN
S100A9	4	4	3	5	7	6
KRT74	NaN	NaN	NaN	NaN	NaN	6
MIF	NaN	NaN	NaN	6	4	4
SEPTIN2	7	6	6	3	1	1
ITGA2B	9	6	8	NaN	NaN	NaN
UMAD1	NaN	NaN	NaN	1	NaN	NaN
KRT79	NaN	NaN	NaN	NaN	NaN	35
GPR137C	NaN	2	1	NaN	NaN	NaN
RNF150	NaN	NaN	NaN	1	2	NaN
NHS	NaN	1	NaN	NaN	NaN	NaN
APOC3	5	8	5	7	9	9
CRK	NaN	NaN	NaN	7	6	6
RAB5C	6	5	4	27	31	35
ARF4	6	4	8	41	39	31
CA3	8	9	5	NaN	NaN	NaN
TMEM269	1	NaN	NaN	NaN	NaN	NaN
CNRIP1	1	NaN	NaN	NaN	NaN	NaN
CIAO2A	NaN	NaN	NaN	1	1	1
LYN	NaN	NaN	NaN	35	43	36
CHAD	2	NaN	NaN	NaN	NaN	NaN
IGSF8	NaN	1	NaN	1	1	NaN
ADGRE5	4	3	3	NaN	NaN	NaN
NEBL	NaN	NaN	NaN	1	1	NaN
LIPG	NaN	NaN	NaN	3	4	4
GEMIN2	NaN	NaN	1	NaN	NaN	NaN
SLC7A5	3	3	2	3	2	2
CAND1	15	16	16	16	12	8
MEAK7	NaN	NaN	NaN	2	2	1
ICAM3	NaN	NaN	NaN	1	NaN	NaN
HOMER2	NaN	NaN	NaN	3	4	1
TMPRSS2	NaN	NaN	NaN	4	7	3
MARCKS	NaN	NaN	1	18	10	13
UROC1	15	14	13	NaN	NaN	NaN
PCMT1	9	6	8	5	6	3
IDH1	11	9	10	141	157	111
NEO1	23	26	21	NaN	NaN	NaN
THOP1	4	6	2	NaN	1	NaN
KARS1	1	1	2	NaN	NaN	NaN
MAMDC2	9	7	6	NaN	NaN	NaN
ACOT7	NaN	1	NaN	NaN	NaN	NaN
PTRHD1	NaN	NaN	NaN	3	3	3
STAB1	3	5	3	NaN	NaN	NaN
TMEM30B	NaN	NaN	NaN	1	2	1
KIDINS220	NaN	1	NaN	NaN	NaN	NaN
DNAH12	3	3	NaN	NaN	NaN	NaN
PRKCD	NaN	NaN	NaN	5	4	1
ACBD4	NaN	NaN	NaN	NaN	NaN	2
HMCN1	42	41	38	NaN	NaN	NaN
COL6A1	60	61	55	3	2	NaN
PIN4	NaN	NaN	NaN	1	1	NaN
MIEN1	NaN	NaN	NaN	3	2	1
BANF1	NaN	NaN	NaN	2	1	NaN
DHRS3	NaN	NaN	NaN	8	7	5
SNRNP25	NaN	NaN	NaN	NaN	1	NaN
OBSL1	NaN	1	NaN	NaN	NaN	NaN
MFAP4	2	NaN	NaN	NaN	NaN	NaN
ARPC5L	NaN	NaN	NaN	1	NaN	NaN
PIP4K2C	NaN	NaN	NaN	2	NaN	NaN
CPNE1	NaN	NaN	NaN	5	3	3
TMED4	NaN	NaN	NaN	1	1	1
SEMA3G	4	5	3	NaN	NaN	NaN
DBNL	2	2	2	11	7	7
CYFIP1	4	NaN	1	8	9	6
C8G	16	14	17	NaN	NaN	NaN
EZR	16	14	18	141	131	125
MYO6	NaN	NaN	NaN	19	12	9
SFN	NaN	NaN	NaN	9	7	7
PRDX2	3	4	3	9	8	9
PAICS	NaN	1	NaN	3	2	NaN
B3GNT2	2	4	3	NaN	NaN	NaN
PPM1A	4	NaN	NaN	2	5	3
RPL19	NaN	NaN	NaN	1	2	NaN
PGM2	3	5	6	24	24	20
PRKCE	NaN	NaN	NaN	4	1	4
RBP4	6	6	10	NaN	1	NaN
STOML3	1	1	NaN	2	1	1
CYRIB	NaN	NaN	NaN	3	4	NaN
FIS1	NaN	NaN	NaN	3	4	1
SLC31A1	1	NaN	NaN	1	1	2
ENPP2	2	1	3	NaN	NaN	NaN
SDK2	4	2	4	NaN	NaN	NaN
NCAM1	8	10	6	NaN	NaN	NaN
RAB27B	NaN	NaN	1	NaN	NaN	NaN
BOLA-NC1	NaN	NaN	NaN	11	8	3
SHC1	NaN	NaN	NaN	4	8	3
ABCC3	NaN	NaN	NaN	1	NaN	1
GPI	20	24	19	33	26	28
USP32	NaN	NaN	NaN	1	1	NaN
ROBO1	1	1	NaN	NaN	NaN	NaN
TRIOBP	NaN	NaN	NaN	3	2	1
MPP5	NaN	NaN	NaN	39	30	30
PKP1	NaN	NaN	NaN	NaN	NaN	2
CPPED1	1	1	NaN	2	2	1
RPS7	NaN	NaN	NaN	NaN	NaN	1
TAGLN2	19	16	18	14	13	9
MRC2	27	28	26	NaN	NaN	NaN
DDAH1	3	2	3	18	16	16
CA2	1	NaN	NaN	NaN	NaN	NaN
MED13	NaN	NaN	NaN	NaN	NaN	1
SEC14L1	NaN	NaN	NaN	NaN	NaN	1
NAA50	1	1	1	1	1	1
MYCBP2	NaN	NaN	1	NaN	NaN	NaN
FAM160A1	NaN	NaN	NaN	1	NaN	NaN
SNAP23	NaN	NaN	NaN	40	32	29
SLC38A5	2	1	NaN	NaN	NaN	NaN
FBP2	NaN	NaN	NaN	3	NaN	NaN
CRABP1	NaN	1	NaN	NaN	NaN	NaN
UAP1	3	2	3	13	9	8
PPP2R5E	NaN	NaN	NaN	1	1	1
HINT3	NaN	NaN	NaN	6	5	3
AGL	13	11	5	NaN	1	NaN
ALCAM	2	2	1	2	2	2
UBXN4	NaN	NaN	NaN	5	6	5
RNF20	NaN	NaN	NaN	NaN	NaN	1
RTN3	NaN	NaN	NaN	2	2	1
VPS37B	NaN	NaN	NaN	26	30	23
EFL1	NaN	NaN	NaN	2	NaN	NaN
FAP	12	11	13	NaN	NaN	NaN
UBFD1	NaN	NaN	NaN	3	5	4
PRKAA2	NaN	NaN	NaN	2	2	2
MSN	27	23	23	107	107	94
SEMA6D	4	2	3	NaN	NaN	NaN
AMPD2	2	3	2	NaN	NaN	NaN
FETUB	48	48	54	NaN	NaN	NaN
SLC3A2	17	12	12	29	25	21
CDH19	1	3	2	NaN	NaN	NaN
PTHLH	NaN	NaN	NaN	3	2	2
RPS8	1	NaN	NaN	1	1	NaN
ST3GAL6	2	NaN	3	NaN	NaN	NaN
SRM	NaN	NaN	NaN	1	NaN	1
FAHD2A	NaN	NaN	NaN	2	1	1
TACR1	NaN	NaN	NaN	1	2	1
MAPRE1	7	4	3	NaN	1	NaN
YARS1	1	1	NaN	7	8	7
GAK	NaN	NaN	NaN	1	NaN	NaN
TAX1BP1	1	1	NaN	1	1	NaN
APOA1	146	138	155	35	44	37
HSPA6	12	13	13	24	24	19
GSK3B	NaN	NaN	NaN	1	1	NaN
YES1	NaN	NaN	NaN	23	24	24
PDIA6	2	NaN	NaN	NaN	NaN	NaN
AIDA	NaN	NaN	NaN	6	4	2
ISYNA1	3	4	3	NaN	NaN	NaN
WWP2	NaN	NaN	NaN	4	1	NaN
GPM6B	NaN	NaN	NaN	6	6	5
PPP1R32	1	NaN	NaN	NaN	NaN	NaN
BTN1A1	NaN	NaN	NaN	564	525	456
RASA3	NaN	NaN	NaN	2	NaN	NaN
CHMP4B	NaN	NaN	NaN	15	16	11
IGFBP2	1	1	1	NaN	NaN	NaN
GORASP2	NaN	1	1	1	NaN	NaN
BOLA	NaN	NaN	NaN	9	8	6
F5	143	136	134	NaN	NaN	NaN
FCSK	NaN	1	NaN	NaN	NaN	NaN
PEX13	NaN	NaN	NaN	1	1	1
AGRN	3	2	2	6	4	1
CORO1B	11	8	5	4	3	2
TFR2	NaN	2	NaN	NaN	NaN	NaN
THBS3	21	17	20	NaN	NaN	NaN
FCN1	3	3	3	NaN	NaN	NaN
AKR1C4	31	26	33	17	20	18
GH1	2	1	1	NaN	NaN	NaN
PPP2R1A	17	18	15	18	15	14
MAPK3	NaN	NaN	NaN	NaN	2	NaN
STK26	NaN	2	NaN	21	24	26
MUC15	NaN	NaN	NaN	42	34	38
DARS1	5	3	3	NaN	NaN	NaN
ANXA5	2	3	2	60	58	52
TIE1	10	10	11	NaN	NaN	NaN
LAMA5	1	5	3	NaN	NaN	NaN
PIK3C3	NaN	NaN	NaN	2	NaN	NaN
ADD1	NaN	NaN	NaN	1	NaN	NaN
ATP6V1A	4	9	7	6	4	5
ARHGAP26	NaN	NaN	1	5	3	1
PPP6C	NaN	1	1	NaN	NaN	NaN
GSTA1	19	21	22	NaN	NaN	NaN
ANXA6	NaN	1	NaN	3	5	1
ZC3HAV1	NaN	NaN	NaN	1	1	NaN
DNAJB9	NaN	NaN	NaN	22	19	19
MGC137211	1	1	NaN	NaN	NaN	NaN
RGMA	1	1	NaN	NaN	NaN	NaN
PMM1	NaN	NaN	NaN	NaN	4	2
MUC20	NaN	NaN	NaN	1	1	1
MYO5B	NaN	NaN	NaN	10	14	10
EXTL3	NaN	1	NaN	NaN	NaN	NaN
ARHGEF16	NaN	NaN	NaN	4	3	NaN
HEXB	13	11	8	NaN	NaN	NaN
PPP2R2A	NaN	NaN	NaN	3	2	NaN
TRAPPC4	NaN	NaN	NaN	1	NaN	NaN
AK2	NaN	NaN	NaN	NaN	1	NaN
WASF2	NaN	NaN	NaN	3	2	1
AKR1B10	NaN	NaN	NaN	1	NaN	NaN
CYSTM1	NaN	NaN	NaN	3	4	3
PSMD13	7	6	7	NaN	NaN	NaN
ITGA3	NaN	NaN	1	NaN	NaN	NaN
RPAP3	NaN	NaN	NaN	NaN	1	NaN
SLC7A4	NaN	NaN	NaN	26	26	20
CSTB	NaN	NaN	NaN	9	10	6
B4GALT1	10	10	8	18	14	12
ORAI1	NaN	NaN	NaN	1	NaN	NaN
TM9SF2	NaN	NaN	NaN	2	3	3
HDLBP	1	NaN	NaN	NaN	NaN	NaN
DNAH8	5	2	5	NaN	NaN	NaN
EIF5	2	2	2	4	3	5
KNG1	29	30	28	NaN	NaN	NaN
DBI	NaN	NaN	NaN	21	25	21
TCAF2	NaN	NaN	NaN	1	NaN	NaN
CDC42BPB	NaN	NaN	NaN	5	1	NaN
TPT1	2	3	3	9	12	10
STX3	NaN	NaN	NaN	28	23	31
VPS29	NaN	NaN	NaN	3	2	1
TNFSF12	1	NaN	NaN	NaN	NaN	NaN
DDAH2	5	5	4	NaN	NaN	NaN
PEBP1	15	20	20	32	34	38
LRG1	35	37	31	1	1	NaN
PGM1	28	30	28	25	26	20
SYTL2	NaN	NaN	NaN	NaN	1	1
RPS16	NaN	NaN	NaN	4	3	NaN
RANBP2	NaN	NaN	2	NaN	NaN	NaN
FOLR1	NaN	NaN	NaN	11	13	10
PSMD12	5	2	4	NaN	NaN	NaN
HAL	13	7	7	NaN	NaN	NaN
SPHK2	NaN	NaN	NaN	2	1	NaN
ATP6V0D1	NaN	NaN	NaN	1	NaN	NaN
PGP	NaN	NaN	NaN	4	4	2
METRNL	NaN	1	1	NaN	NaN	NaN
GDI1	21	16	18	44	43	34
ARL1	NaN	NaN	NaN	1	1	NaN
RAB3IP	NaN	NaN	NaN	5	8	8
COPB2	NaN	NaN	NaN	2	1	NaN
S100A2	NaN	NaN	NaN	NaN	NaN	1
SLC2A3	3	2	2	NaN	NaN	NaN
C3	570	503	507	185	153	165
ACE2	3	2	2	3	1	1
PFN2	NaN	NaN	NaN	1	NaN	NaN
PIP5K1B	NaN	NaN	NaN	NaN	2	NaN
TBC1D4	1	1	NaN	NaN	NaN	NaN
SLC28A1	NaN	NaN	NaN	NaN	1	NaN
PLBD2	1	1	1	NaN	NaN	NaN
PSMD2	4	4	5	3	1	NaN
CNOT3	NaN	NaN	1	NaN	NaN	NaN
IPO8	NaN	NaN	NaN	NaN	1	1
KIAA0319	1	NaN	NaN	NaN	NaN	NaN
B4GALT5	1	1	NaN	NaN	NaN	NaN
PLOD1	4	7	NaN	NaN	NaN	NaN
MITD1	NaN	NaN	NaN	1	2	1
SH3GLB2	NaN	NaN	NaN	3	5	4
STK38L	NaN	NaN	NaN	2	2	2
DCTN3	NaN	NaN	NaN	2	2	1
APEH	2	3	1	NaN	NaN	NaN
AHCY	49	48	46	21	19	15
RDH11	NaN	NaN	NaN	1	1	1
EXOC3	NaN	NaN	NaN	25	28	20
ZYX	4	5	5	NaN	NaN	NaN
CNDP2	17	18	11	30	31	23
DNM3	NaN	NaN	NaN	NaN	2	NaN
FOLR3	NaN	NaN	NaN	1	NaN	NaN
DHFR	6	4	4	NaN	NaN	1
LRRC8A	NaN	NaN	NaN	14	13	11
TMEM30A	NaN	NaN	NaN	6	2	1
KRT85	NaN	NaN	NaN	NaN	NaN	5
MPST	4	4	3	2	2	NaN
ABCB6	1	NaN	NaN	NaN	NaN	NaN
IFT88	NaN	NaN	NaN	4	4	3
TUBA4A	35	33	34	NaN	NaN	NaN
AFM	14	15	16	NaN	NaN	NaN
STK24	NaN	NaN	NaN	10	13	11
TLN1	148	167	164	13	12	4
UBE2M	1	1	1	4	4	3
COPS3	NaN	NaN	NaN	1	NaN	NaN
PC	NaN	NaN	NaN	1	NaN	NaN
TTC7B	NaN	NaN	NaN	5	8	1
ABHD17A	NaN	NaN	NaN	NaN	1	NaN
EXT2	19	21	19	NaN	NaN	NaN
PI4KA	NaN	NaN	NaN	17	13	12
COL2A1	4	3	4	NaN	NaN	NaN
CFI	9	7	8	2	1	NaN
BCL9	NaN	NaN	NaN	1	NaN	NaN
TKTL1	NaN	NaN	NaN	NaN	1	NaN
AGBL3	3	4	5	NaN	NaN	NaN
SULT1E1	30	33	37	NaN	2	1
GOT1	NaN	NaN	NaN	4	7	4
AGPAT1	NaN	NaN	NaN	2	2	1
SLC6A14	NaN	NaN	NaN	1	NaN	NaN
MELTF	NaN	NaN	NaN	9	9	7
VPS53	NaN	NaN	NaN	1	NaN	NaN
DUOX2	1	NaN	NaN	NaN	NaN	NaN
HAGH	NaN	NaN	NaN	3	4	3
IAH1	NaN	NaN	1	2	2	1
PPP1CC	NaN	NaN	NaN	5	7	3
SPAM1	NaN	1	NaN	NaN	NaN	NaN
ZNF239	NaN	NaN	NaN	NaN	2	2
OR4F14H	NaN	NaN	NaN	1	NaN	NaN
GUCY1A1	1	1	NaN	NaN	NaN	NaN
EIF4G2	NaN	NaN	NaN	NaN	1	NaN
TNC	66	61	51	NaN	NaN	NaN
BCAM	5	3	4	NaN	NaN	NaN
PYGB	26	28	25	2	4	NaN
LANCL2	NaN	NaN	NaN	5	4	1
NAALADL2	NaN	NaN	NaN	2	2	NaN
RGS10	2	NaN	NaN	NaN	NaN	NaN
RELA	NaN	NaN	NaN	1	1	NaN
RPL35	NaN	NaN	NaN	1	NaN	NaN
NARS1	3	3	3	3	3	2
BCAR3	NaN	NaN	NaN	1	1	NaN
PLA2G7	1	1	2	NaN	NaN	NaN
TTLL12	1	2	1	NaN	1	NaN
COL6A5	11	10	8	NaN	NaN	NaN
MGRN1	NaN	NaN	NaN	10	6	2
CTSL	NaN	NaN	NaN	1	NaN	NaN
EHD3	27	19	17	16	NaN	NaN
SLC16A1	NaN	NaN	NaN	13	10	12
IRAK1	NaN	1	NaN	NaN	NaN	NaN
SPAG9	1	1	NaN	1	1	1
PFKL	17	20	18	23	22	14
NCKAP1	NaN	NaN	NaN	12	13	6
FBN2	3	2	2	NaN	NaN	NaN
COPS6	1	1	1	NaN	1	NaN
LASP1	5	3	2	11	13	12
PYCR3	3	5	5	5	5	6
APOA2	6	4	6	1	1	2
PFDN5	NaN	NaN	NaN	2	3	NaN
EXOC4	NaN	NaN	NaN	28	22	18
C1QC	9	11	9	1	2	NaN
ABHD14B	4	4	3	16	17	20
RPS3	NaN	NaN	NaN	2	2	1
GSTM3	9	5	3	30	24	21
CDK5RAP2	NaN	1	1	NaN	NaN	NaN
GLO1	10	8	9	NaN	NaN	NaN
HTRA1	1	1	1	1	NaN	NaN
SKA2	NaN	NaN	1	NaN	NaN	NaN
COLEC11	17	15	15	NaN	NaN	NaN
TG	113	103	113	NaN	NaN	NaN
MAPK1	7	6	5	5	3	6
SDK1	8	5	6	27	20	18
CREG1	7	4	3	11	6	5
SRI	2	1	1	3	2	2
MAN2A2	7	4	3	4	1	3
ADK	8	7	9	7	4	3
EIF3A	NaN	NaN	NaN	2	NaN	NaN
CSK	NaN	NaN	NaN	1	NaN	1
FAM83F	NaN	NaN	NaN	4	4	1
TPD52L1	NaN	NaN	NaN	5	9	6
RTF1	NaN	NaN	NaN	1	NaN	NaN
MATN2	NaN	NaN	NaN	NaN	NaN	1
CRYBG1	NaN	NaN	NaN	1	NaN	NaN
COL11A1	2	2	4	NaN	NaN	NaN
FLNA	88	95	89	2	NaN	NaN
PPARD	1	2	1	NaN	NaN	NaN
PFKP	13	13	12	NaN	NaN	NaN
SCGB1D	NaN	NaN	NaN	4	5	5
PSMB6	NaN	1	1	3	2	2
C4BPA	7	10	11	2	NaN	2
TRAP1	2	1	3	2	1	2
COL12A1	26	25	32	NaN	NaN	NaN
CDC37	1	NaN	1	5	1	4
AOC2	NaN	NaN	2	NaN	NaN	NaN
PSMC3	10	7	4	NaN	NaN	1
CD46	NaN	NaN	NaN	1	1	1
ECE2	1	NaN	NaN	NaN	NaN	NaN
MBL1	1	2	4	NaN	NaN	NaN
UNC45A	NaN	NaN	NaN	1	1	NaN
WDR48	NaN	NaN	NaN	2	1	NaN
KCTD12	2	2	1	1	2	NaN
SDS	NaN	NaN	1	NaN	NaN	NaN
SPP2	6	7	4	NaN	NaN	NaN
LYPLA2	1	1	1	3	2	3
SULT1B1	1	2	2	NaN	NaN	NaN
SHANK2	NaN	NaN	NaN	2	2	2
PSMA5	1	1	1	3	4	4
VAMP8	1	2	1	9	9	11
PRKG2	NaN	NaN	NaN	65	63	60
ARPC4	1	3	3	8	7	8
MRC1	5	3	1	NaN	NaN	NaN
FABP4	NaN	1	1	NaN	NaN	NaN
RNF114	NaN	NaN	NaN	1	NaN	NaN
RASSF4	NaN	NaN	NaN	1	NaN	1
FABP3	NaN	NaN	NaN	304	220	153
CFH	26	30	26	NaN	NaN	NaN
MBD2	NaN	NaN	NaN	NaN	1	NaN
ARHGAP35	1	2	1	NaN	NaN	NaN
RPL8	NaN	NaN	NaN	1	1	1
CBR1	9	11	5	NaN	NaN	NaN
TMED10	NaN	NaN	NaN	2	1	NaN
PDAP1	NaN	NaN	NaN	1	1	1
SERPINA3-7	96	94	96	8	7	5
UNC93B1	NaN	NaN	NaN	1	1	1
RABEP2	NaN	NaN	NaN	3	2	NaN
ACTN2	NaN	NaN	NaN	7	NaN	8
PTPRZ1	2	3	1	NaN	NaN	NaN
AK1	1	NaN	1	4	NaN	NaN
MYH14	6	6	7	NaN	NaN	1
F11	15	16	16	NaN	NaN	NaN
HBS1L	NaN	NaN	NaN	1	1	2
RPL27	1	1	1	NaN	NaN	NaN
TRIP10	1	NaN	NaN	2	1	NaN
HEG1	NaN	1	NaN	NaN	NaN	NaN
SLC39A1	NaN	NaN	NaN	NaN	1	NaN
DNAJA4	NaN	NaN	NaN	1	NaN	NaN
NDFIP2	NaN	NaN	NaN	2	2	NaN
CPB1	1	1	1	NaN	NaN	NaN
DHRS1	NaN	NaN	NaN	17	12	10
P4HB	4	3	3	9	3	1
FN1	161	166	174	53	24	13
PAPSS1	1	1	1	2	NaN	NaN
HSCB	NaN	NaN	NaN	1	NaN	NaN
CORO1C	7	5	5	NaN	NaN	NaN
ARHGEF37	NaN	NaN	NaN	7	3	2
NMRAL1	8	6	5	NaN	1	NaN
CRYAB	1	1	3	NaN	1	NaN
YBX1	NaN	NaN	NaN	2	1	1
RRAS	NaN	NaN	NaN	35	38	36
MTHFD1	16	16	18	11	11	9
SEC23A	2	2	2	3	NaN	NaN
SVEP1	17	16	19	NaN	NaN	NaN
ATP6V1D	NaN	NaN	NaN	NaN	2	NaN
VNN1	1	2	2	NaN	NaN	NaN
ARRB1	1	1	1	3	3	2
GCHFR	NaN	NaN	NaN	4	4	3
ANGPTL6	8	7	4	NaN	NaN	NaN
APRT	6	4	4	8	8	5
XXYLT1	2	1	2	NaN	NaN	NaN
KPNB1	12	11	13	6	9	2
UBE2G2	NaN	NaN	NaN	2	1	1
AP2A2	NaN	NaN	NaN	20	26	21
RAB23	NaN	NaN	NaN	6	4	4
GNAI1	NaN	NaN	NaN	17	14	7
SYPL1	NaN	NaN	NaN	1	1	NaN
TRMT11	2	NaN	NaN	2	NaN	NaN
PSMC4	7	5	8	NaN	1	1
LANCL1	4	4	4	1	1	1
AHSA1	1	NaN	NaN	NaN	NaN	NaN
CLEC12A	1	NaN	NaN	NaN	NaN	NaN
CLIP1	NaN	1	1	NaN	1	NaN
MFAP5	1	1	1	NaN	NaN	NaN
ACSS2	4	2	1	32	33	32
TENT2	NaN	NaN	2	NaN	NaN	NaN
MAN2A1	32	24	20	1	2	NaN
TUBB1	38	32	35	NaN	NaN	NaN
NEB	NaN	NaN	1	NaN	NaN	NaN
TF	68	62	76	17	17	29
PPID	2	3	2	1	2	1
GPS1	1	3	1	1	1	1
DPP10	NaN	NaN	NaN	1	NaN	NaN
TRIM16	NaN	NaN	NaN	1	NaN	NaN
TSPAN17	NaN	1	NaN	NaN	NaN	NaN
SH2D2A	NaN	NaN	NaN	NaN	NaN	1
GAPDH	37	33	34	34	31	28
SMYD3	NaN	NaN	NaN	NaN	1	NaN
PKD2L1	NaN	NaN	NaN	NaN	1	NaN
DNM2	2	2	3	6	4	5
DNAJB14	NaN	NaN	NaN	1	NaN	NaN
AHNAK2	NaN	NaN	NaN	5	8	6
LCP2	2	1	1	NaN	NaN	NaN
PLIN2	NaN	NaN	NaN	218	184	118
PLS3	6	7	7	NaN	NaN	NaN
IFFO1	NaN	NaN	NaN	3	2	4
CYSRT1	NaN	NaN	NaN	1	1	NaN
MMRN1	10	8	7	NaN	NaN	NaN
CNTN4	4	3	4	NaN	NaN	NaN
MYH13	NaN	NaN	NaN	NaN	1	NaN
SLC22A16	NaN	NaN	NaN	1	1	NaN
HSPB1	8	6	7	23	15	15
VTN	113	104	105	19	24	17
ARPC3	1	1	1	3	1	1
PBLD	4	3	2	NaN	NaN	NaN
DNAH5	1	NaN	NaN	NaN	1	1
MAPK6	NaN	NaN	NaN	NaN	1	NaN
OSBPL9	NaN	NaN	NaN	8	6	3
CSRP1	1	1	1	4	4	3
KRT10	14	20	8	4	29	50
CMTM7	NaN	NaN	NaN	3	3	3
PRKCSH	1	NaN	NaN	NaN	NaN	NaN
ARRDC1	NaN	NaN	NaN	19	19	16
PRPF19	NaN	1	NaN	NaN	NaN	NaN
SH3RF1	NaN	NaN	NaN	1	NaN	NaN
STIP1	NaN	NaN	4	26	25	22
ACTR2	5	8	6	8	7	3
EMB	NaN	NaN	NaN	NaN	1	NaN
RAP2C	1	NaN	NaN	7	7	7
ABHD4	NaN	NaN	NaN	3	NaN	NaN
PAFAH1B1	1	1	1	6	8	8
[truncated: 677 more rows]

## Sheet: EV filtered dataset
Gene Name	FBS-EVs S01	FBS-EVs S02	FBS-EVs S03	milk-EVs S01	milk-EVs S02	milk-EVs S03
EHD4	1	1	1	44	35	42
PCBP2	2	3	2	8	9	8
TSG101	NaN	1	1	36	29	28
UCHL3	1	1	NaN	9	9	5
PKHD1	1	1	1	4	3	2
SERPINA5	73	59	65	1	1	1
PTPRM	4	5	3	1	1	1
DPYSL2	10	8	7	1	1	1
MAL2	1	1	1	3	2	2
NIF3L1	1	1	1	1	1	1
ADAMTSL2	2	2	1	1	1	1
SYCP3	2	1	1	1	1	1
LCAT	14	12	14	1	1	1
CD82	2	2	4	7	7	5
LSS	1	1	1	34	28	23
C4A	119	109	116	14	12	12
PDCD6IP	10	12	9	38	35	31
MFSD6	1	1	1	6	6	7
PICALM	NaN	1	1	1	2	1
CRTAC1	1	1	1	1	1	1
GGH	18	15	15	1	1	1
EML2	11	11	11	1	1	1
PDCD6	2	1	NaN	13	12	9
HSPA13	17	19	16	2	2	1
LGMN	8	5	6	2	NaN	1
S100B	1	1	1	10	7	1
PRNP	1	1	1	3	6	5
LZIC	1	1	1	1	1	1
ADIPOQ	9	10	14	1	1	1
KRT7	3	NaN	NaN	7	13	20
IQGAP1	25	19	19	47	48	41
HHIPL2	1	1	1	15	16	14
MVP	1	1	1	17	18	12
PSMD1	4	2	1	1	1	NaN
TUBB	39	42	45	15	15	12
STARD10	1	1	1	5	1	1
GNE	5	1	2	3	4	1
QSOX1	21	22	18	6	7	9
PNP	6	3	3	38	38	29
VASN	20	13	16	1	1	1
EPRS1	13	10	7	5	3	1
LAP3	1	NaN	NaN	38	26	32
RPL13	2	NaN	NaN	2	2	NaN
TPPP3	1	1	1	2	1	1
C6H4orf19	1	1	1	4	4	4
CSE1L	3	2	1	1	NaN	NaN
TPI1	14	21	21	26	20	18
OGN	17	16	16	1	1	1
FZD5	1	1	1	3	1	1
CARMIL1	1	1	1	15	18	8
VPS4A	1	1	1	29	31	34
MAGED2	2	4	2	1	1	1
GRB2	1	1	1	6	12	7
MPZL1	1	1	1	1	1	1
DNAJB1	1	1	1	1	1	1
CTSA	2	3	2	1	1	1
UBE2V1	1	1	1	9	10	14
SH3GLB1	2	1	3	NaN	1	NaN
COL6A6	16	9	10	1	NaN	NaN
BROX	1	NaN	1	25	29	20
SERPINA10	10	10	10	1	1	1
HAAO	10	12	9	1	1	1
XPNPEP1	9	8	6	4	3	1
GSTZ1	7	7	8	1	1	1
SERPINH1	19	14	16	1	1	1
COL3A1	7	6	6	1	1	1
RAB14	2	2	4	18	20	11
TXNRD1	1	1	1	3	3	2
ACTN1	11	9	7	26	22	21
RAB6A	1	1	1	28	31	25
SULT1C4	13	12	10	1	1	1
GMDS	1	NaN	NaN	2	4	1
APOC2	1	2	1	1	1	1
CPN2	15	17	16	1	1	1
AACS	1	1	1	20	20	19
RACK1	1	1	1	4	3	4
AHSG	223	221	216	141	125	118
MAPRE2	11	9	5	1	1	1
CAPZB	4	2	2	16	12	8
UBL3	1	1	1	6	11	8
DDB1	1	1	1	5	5	3
ACLY	34	34	34	1	1	1
SPTAN1	2	1	1	5	2	NaN
LUM	37	34	37	1	1	1
SH3YL1	1	1	1	2	2	2
ENO1	78	69	61	47	47	41
PDIA3	20	19	20	4	3	NaN
ARPC5	1	NaN	1	2	2	2
LRP1	103	100	99	1	1	1
CMPK1	1	3	1	17	16	19
PAFAH1B3	3	1	2	7	6	2
RAB5A	1	1	1	31	32	29
FERMT3	31	28	21	1	1	1
ASNS	3	2	2	26	26	16
CBS	1	3	1	1	1	1
PKHD1L1	16	22	16	1	1	1
HSPA4	9	5	6	4	5	1
BIN3	1	1	1	3	2	2
ANGPTL2	4	4	3	1	1	1
ZDHHC20	1	1	1	7	6	7
APOE	52	50	44	30	33	37
ENPEP	2	1	1	1	1	1
AKT2	1	1	1	1	1	1
CD84	1	1	2	1	1	1
PSMC1	1	5	1	NaN	1	NaN
DCTN2	1	NaN	1	11	10	10
ALDOA	16	14	13	28	29	33
PDCD10	1	1	1	11	9	7
BMP1	1	2	1	1	NaN	NaN
PCBP1	1	1	1	10	11	8
CDH6	8	7	10	1	1	1
FAM20C	17	21	14	3	2	2
AQP1	1	1	1	1	1	1
LDAH	1	1	1	4	3	1
SLC5A9	1	1	1	6	6	7
NID1	32	34	34	1	1	1
RPLP2	2	3	2	2	NaN	NaN
ISOC1	1	1	1	5	4	6
CAPG	1	1	1	16	12	13
MBTPS1	1	2	1	1	1	1
POSTN	35	45	38	1	1	1
FBXL20	1	1	1	8	6	5
EPHB4	2	2	1	1	1	1
TMEM106B	1	1	1	2	1	1
PCBD1	1	1	1	4	3	1
SNX2	8	7	4	4	4	3
DPYSL3	5	7	4	1	1	1
PTPN23	1	1	NaN	1	NaN	NaN
TALDO1	5	2	4	6	9	10
LIN7C	1	1	1	10	6	9
CHMP6	1	1	1	7	6	4
SBSN	1	1	1	1	1	1
TMEM266	1	1	1	1	1	2
SERPINB1	1	1	1	9	15	13
HSPG2	30	32	26	21	15	11
ATP2C2	1	1	1	8	4	3
PDLIM5	1	2	NaN	NaN	2	NaN
ALDOB	14	17	16	1	1	1
LRSAM1	2	1	2	1	1	1
SLC39A8	1	1	1	11	17	19
CCT2	10	9	9	7	7	4
PIGR	1	1	1	113	94	93
FRK	1	1	1	5	4	2
HSP90AA1	50	44	43	46	40	36
HNRNPF	4	3	4	1	1	1
GMPPB	6	5	4	15	14	11
SPAST	1	1	1	8	4	2
LTF	1	1	1	39	41	43
HABP2	7	6	5	1	1	1
GSTP1	23	17	22	10	8	7
GSTT2	7	7	3	1	1	1
C2H2orf72	1	1	1	2	2	1
PPIL1	1	1	1	1	2	1
TOLLIP	1	1	1	17	20	18
ABCG2	1	1	1	253	207	122
OLFML3	11	8	10	1	1	1
PRKAR2A	6	3	5	8	5	6
CACNA2D1	18	15	15	1	1	1
TRAPPC3	1	1	1	3	2	2
SHPK	1	1	1	5	6	6
RPL7A	2	2	1	1	3	1
TRAF2	1	1	1	1	1	1
TWF2	2	1	2	2	NaN	NaN
CLTA	1	1	1	2	1	2
NECAP2	1	1	1	1	1	1
MTPAP	NaN	1	1	4	3	4
TM4SF18	1	1	1	6	9	8
TCP1	4	2	2	5	8	2
COBLL1	1	1	1	7	3	3
CCT4	3	4	4	9	9	4
SCIN	2	3	2	1	1	1
KRT2	5	3	2	NaN	8	14
GC	27	28	28	1	1	1
KCTD14	1	1	1	2	3	2
NCSTN	1	1	1	8	8	8
ADAM12	2	2	1	1	1	1
RAB22A	1	1	1	6	7	8
WDR13	1	1	1	1	1	1
FAH	1	NaN	NaN	8	7	6
AAMDC	1	1	1	1	2	2
KRT5	NaN	5	NaN	NaN	21	58
SEMA4D	1	1	1	NaN	1	NaN
BGN	11	11	9	1	1	1
STXBP2	2	2	3	49	53	50
ANXA7	1	1	1	25	22	24
ADAMTS5	2	1	1	1	1	1
PRKCI	1	1	1	1	1	1
COPA	2	3	2	5	4	4
PAK2	3	1	3	10	14	10
ADAMTS13	17	20	22	1	1	1
RBM12B	2	1	4	1	1	1
IFITM3	1	1	1	4	5	4
MASP1	29	26	22	1	1	1
VCL	16	15	16	21	18	15
TLR4	1	1	1	6	6	2
ADAM9	1	1	1	10	18	14
NME1	1	1	1	13	11	13
KIF13B	1	1	1	10	12	10
FAT4	61	54	47	1	1	1
FER1L5	1	1	1	1	1	1
CCT5	11	5	8	4	5	3
PLEK	7	6	7	1	1	1
RNASE4	1	NaN	1	2	1	NaN
ECM1	18	18	17	1	1	1
CAVIN2	1	1	1	1	1	1
C29H11orf54	1	NaN	1	1	2	1
ARHGAP1	1	1	1	3	4	2
PTK7	7	11	10	1	1	1
ACTR3	3	2	2	7	9	5
CC2D1B	1	1	1	7	6	6
TARS1	11	11	5	29	29	29
SLC44A2	3	1	1	4	4	2
PUDP	2	1	1	2	2	2
FKBP4	13	15	16	16	14	12
LDHB	20	20	22	29	21	23
F9	14	16	13	2	2	NaN
SHTN1	1	NaN	NaN	6	6	5
CD63	1	1	1	2	2	2
HSPB6	2	2	2	1	NaN	NaN
ALDH16A1	9	7	5	1	1	1
MTURN	1	1	1	1	1	1
SLC7A10	1	1	1	1	1	1
CFD	10	6	10	1	1	1
MYO1C	1	1	1	55	49	46
CD109	28	26	28	33	34	36
ESD	11	8	9	14	13	11
GLIPR2	1	1	1	13	16	11
KRT19	1	1	1	10	16	29
GDI2	27	25	24	71	64	60
ATIC	19	20	16	30	31	24
IST1	1	1	1	29	26	34
ATP1A1	7	2	2	1	1	1
ITIH3	240	244	235	4	6	13
TBC1D9B	1	1	1	3	3	3
ACHE	14	14	8	1	1	1
DPYS	12	9	7	1	1	1
FGA	109	103	96	22	15	21
CSNK2A1	1	1	1	2	1	1
TBCD	5	1	2	1	1	1
TNPO1	NaN	NaN	1	1	NaN	1
ADPRH	3	4	3	1	1	1
VPS26B	1	1	NaN	4	1	NaN
CYM	1	2	1	1	1	1
GINM1	1	1	1	2	2	2
YKT6	1	1	1	33	38	31
MGC137014	6	5	4	1	1	1
F11R	1	NaN	NaN	1	1	1
WDR1	21	21	17	10	6	7
LPL	7	9	9	38	40	35
CPNE3	1	1	1	9	6	10
LYPLA1	NaN	4	3	2	2	2
CMTM8	1	1	1	2	3	3
DNAJC5	1	1	1	3	2	2
ITIH4	394	425	381	47	25	33
CAPN7	1	1	1	32	27	30
SERPINA6	30	32	34	1	1	1
SERPINB2	1	1	1	5	1	2
BAIAP2L1	1	1	1	16	21	16
OGFRL1	1	1	1	1	1	1
SLK	1	1	1	27	25	21
EXOC2	1	1	1	33	35	26
FAF2	1	1	1	10	7	5
EHBP1L1	1	1	1	1	1	1
EPHB3	1	1	1	4	2	1
APOH	6	4	4	1	1	1
PLXNB2	17	15	13	2	2	1
TFRC	47	33	43	6	7	4
SCAMP2	1	NaN	NaN	10	8	11
SHBG	20	18	21	1	1	1
CSNK1A1	1	1	1	14	9	8
OIT3	4	5	7	1	1	1
BHMT	10	9	7	1	1	1
XYLT2	4	2	2	1	1	1
RHOG	1	1	1	13	9	10
STXBP6	1	1	1	5	5	2
F13A1	33	27	31	1	1	1
CAMP	1	1	1	10	10	8
VAMP2	1	NaN	NaN	9	7	8
STX19	1	1	1	5	3	4
SPTBN1	4	1	1	1	1	1
RAB1A	4	6	6	55	72	75
CP	22	25	27	1	1	1
CSF1R	9	12	13	1	1	1
RRAS2	1	1	1	15	22	22
C1S	22	25	27	1	1	1
EIF6	1	NaN	2	NaN	1	NaN
CNNM3	1	1	1	5	6	3
FAM3C	2	2	3	1	1	1
PREP	6	6	5	3	2	NaN
NAPG	1	1	1	20	18	19
PDGFRB	9	8	8	1	1	1
PGM3	6	7	7	8	9	5
F2	48	39	47	6	6	8
ENPP3	1	1	1	107	88	76
RPS9	2	1	NaN	2	4	1
MAT1A	13	13	10	1	1	1
ANXA1	NaN	NaN	1	15	12	11
TPD52L2	1	1	1	6	5	5
CTSC	13	11	10	1	1	1
GLTP	1	1	1	1	2	1
MAP2K2	1	1	1	5	5	5
RAB1B	4	6	4	46	51	49
PGAM1	17	13	20	28	32	17
SERPINA3-8	32	36	34	1	1	1
PRKAR2B	1	1	1	5	4	6
RNH1	2	1	1	12	10	5
TBR1	1	1	1	1	1	1
GOLGA7	1	1	1	7	11	10
SNF8	1	1	1	6	1	3
AP2M1	1	1	1	13	14	16
ALOX15	1	1	1	38	34	26
PIP4K2A	1	1	2	2	2	1
ITGA2	2	1	2	1	1	1
TMC4	NaN	1	NaN	26	25	21
CRKL	2	1	NaN	7	5	4
ANXA2	1	1	1	54	46	40
PGLYRP2	8	6	8	1	1	1
SEPTIN9	4	2	2	1	1	NaN
FASN	47	40	36	489	419	342
OCLN	1	1	1	4	4	4
PAFAH1B2	1	NaN	NaN	3	1	1
CIST1	1	1	1	3	4	4
CRISP3	1	1	1	3	5	4
GP1BA	1	1	1	1	1	1
SEPTIN11	4	1	2	1	1	1
AOX2	1	1	1	3	2	3
PSMB4	1	1	1	2	1	1
EXOC5	1	1	1	21	20	17
AKR1B1	9	10	9	1	1	1
USP14	1	1	1	2	1	NaN
SYTL4	1	1	1	2	3	3
NRAS	1	1	1	13	12	12
OSMR	7	6	5	4	5	7
AMDHD1	1	1	1	1	1	1
YWHAZ	8	7	11	24	26	25
IHH	1	1	1	1	1	1
ITGA4	2	1	1	1	1	1
PPIH	1	1	NaN	1	2	1
PGLS	4	7	5	9	12	9
CLIC4	6	7	4	22	25	19
S100A12	1	1	1	6	2	2
DCTN1	2	1	3	17	12	11
DOK2	1	1	2	1	1	1
STAT3	2	3	2	4	1	1
RAB8B	NaN	4	4	25	27	32
TKT	6	9	9	42	41	51
POLR2H	1	1	1	1	1	1
VPS36	NaN	1	NaN	12	13	11
ECM2	1	1	1	1	1	1
PDIA4	1	NaN	1	NaN	1	1
PLXDC2	9	10	9	1	1	1
GNAS	1	2	1	24	22	25
UNC13D	2	1	1	1	1	1
CARHSP1	3	3	2	2	2	NaN
OMD	10	10	13	1	1	1
THTPA	NaN	1	NaN	2	2	NaN
HRAS	1	1	1	10	12	11
CEACAM19	1	1	1	2	2	3
RAP1B	NaN	8	6	14	13	13
CDH16	NaN	1	NaN	1	2	3
GANAB	18	16	13	14	7	2
MGAT1	16	12	10	1	1	1
CD9	3	4	4	10	13	11
PPP1CA	1	1	NaN	5	NaN	3
SRA1	1	1	1	3	2	2
MANBA	3	6	4	1	1	1
GPX4	1	1	1	5	8	8
STX12	5	4	2	4	4	2
PSMA1	1	2	3	5	6	8
LAMA3	7	10	7	1	1	1
MFGE8	1	1	1	343	437	324
CCT7	3	2	2	4	4	4
UFM1	NaN	1	1	5	4	3
MPDZ	1	1	1	6	4	2
NDRG1	NaN	1	NaN	16	17	10
IGDCC4	2	2	3	1	1	1
CIDEA	1	1	1	22	24	23
FABP1	11	11	10	1	1	1
VWF	56	49	57	1	1	1
FCGR2B	1	1	1	8	11	7
GALK1	22	22	27	2	NaN	1
CORO1A	8	9	9	1	1	1
ADAM10	3	4	4	11	11	8
FMNL2	1	1	1	8	4	2
ATP2B2	1	1	1	18	17	18
ELMOD2	1	1	1	2	3	1
FKBP1A	1	1	1	14	9	10
GSTA2	25	22	20	1	1	1
PRKAG1	1	NaN	NaN	5	5	4
DYNC1LI1	3	NaN	NaN	3	5	1
SLC11A2	1	1	1	3	3	1
SPPL2B	1	1	1	2	2	1
SEMA4C	3	4	6	1	1	1
GBA	1	2	1	1	NaN	NaN
GMPPA	3	1	2	8	10	4
QDPR	7	11	9	10	10	9
XPO1	4	1	2	1	1	1
SERPINA3-1	25	23	24	NaN	NaN	3
BAIAP2	1	1	1	30	28	29
ADAMTSL4	5	4	6	1	1	1
PSMD11	4	5	4	1	NaN	NaN
ROBO4	4	4	7	1	1	1
GGT5	1	1	1	7	7	5
EEF1D	5	5	4	4	3	3
EIF4A1	13	10	12	10	6	7
HMGB1	2	2	3	1	1	1
ADH5	10	9	8	12	10	10
FERMT2	1	1	3	10	5	4
CLDN8	1	1	1	2	4	3
PYGM	13	15	9	1	1	1
QPCT	4	2	3	1	1	1
SH3BGRL	1	1	1	2	4	4
ARHGEF1	1	NaN	NaN	3	2	1
LAPTM4A	1	1	1	2	1	2
EMILIN3	5	11	8	1	1	1
COPE	NaN	1	NaN	1	2	2
GAPVD1	1	1	1	2	1	1
GCN1	NaN	1	1	3	2	NaN
CUTA	1	1	1	5	1	1
CPD	4	2	2	1	1	1
KRAS	1	NaN	NaN	15	17	19
CHST3	11	9	7	1	1	1
LIMS1	1	2	1	1	1	1
EXT1	22	19	19	1	1	1
GAA	1	1	2	1	1	1
ITCH	1	1	1	8	5	1
STK10	1	1	1	1	1	1
SEMA7A	8	6	7	6	6	2
ACAT2	4	4	4	1	1	1
TOM1L1	1	1	1	25	26	19
COLEC10	8	7	4	1	1	1
PTPA	1	1	1	6	8	6
FAT1	75	54	64	1	1	1
CHMP1A	1	1	1	4	3	5
ADRM1	1	1	1	2	2	1
FMOD	15	19	18	1	1	1
SDC2	1	1	1	8	6	3
SYMPK	NaN	NaN	1	2	2	1
AP1B1	1	1	1	15	14	13
ANGPTL4	3	3	4	1	1	1
LZTFL1	2	1	NaN	5	3	2
PODXL	1	1	1	4	4	3
SLC34A2	1	1	1	144	127	100
YWHAE	12	13	12	37	44	30
RGN	13	15	13	1	1	1
LGALSL	2	3	4	1	1	1
FGL2	3	1	1	1	1	1
SLC9A3R1	3	2	2	39	30	32
ITIH2	159	159	160	13	4	3
MARCKSL1	1	1	1	6	3	4
CD151	NaN	1	NaN	2	5	3
IGSF5	1	1	1	5	5	3
GPC1	2	1	1	4	2	3
MET	3	1	1	1	1	1
APOF	3	2	1	1	1	1
ILK	18	17	19	4	5	4
ABCE1	1	1	1	7	3	5
FSTL1	2	2	1	1	1	1
ALAD	1	1	1	3	2	2
C1R	25	24	24	1	1	1
INPP5B	1	NaN	NaN	NaN	1	1
YWHAH	5	4	5	13	19	18
FCER1G	1	1	NaN	1	NaN	NaN
RAP2B	1	1	1	9	8	6
SEC31A	6	1	1	3	NaN	NaN
PFN1	24	18	18	12	16	9
BCL2L15	1	1	1	5	5	3
PSPH	1	1	1	6	8	4
C7	69	72	74	8	3	5
CTSZ	15	15	10	1	1	3
GK5	1	1	1	2	2	2
PDE5A	9	12	11	1	1	1
SEC24C	1	1	1	6	4	3
SLC4A1	19	13	13	1	1	1
SLC8A1	1	1	1	4	4	1
PA2G4	5	3	1	NaN	2	NaN
GALK2	1	1	1	3	3	1
MPP1	1	1	NaN	NaN	NaN	1
CLSTN1	5	4	4	1	NaN	NaN
BLVRA	3	1	3	5	5	3
PPCS	2	NaN	NaN	5	4	1
STAT1	4	3	4	1	1	1
LRRC9	1	1	1	1	1	1
PSMC5	6	4	4	2	2	2
OLFML1	4	7	3	1	1	1
TTYH3	1	1	1	7	11	9
MRI1	1	NaN	NaN	4	3	NaN
CD36	1	1	1	173	188	178
OSBPL10	1	1	1	8	5	7
CIAPIN1	1	1	NaN	NaN	1	NaN
JAK2	1	1	1	6	1	1
TMEM263	1	1	1	5	6	1
IQGAP2	3	2	2	4	2	2
PDXDC1	2	1	1	1	1	1
APOC4	5	1	2	1	1	1
COL5A1	10	8	11	1	1	1
PCOLCE	27	28	23	1	1	1
NSDHL	1	1	1	18	19	21
GNB4	NaN	5	NaN	8	11	NaN
HGD	4	6	4	1	1	1
XDH	1	1	1	413	360	328
ACSL3	1	1	1	27	26	24
SLC1A2	1	1	1	3	4	1
NT5E	1	1	1	94	81	59
PAEP	1	1	1	65	68	65
CYB5R3	2	NaN	1	53	46	44
PAK4	1	1	1	11	11	10
PLD3	2	1	NaN	2	3	5
SHMT1	11	10	7	1	1	1
CAP1	20	26	25	15	5	5
ADI1	1	2	3	1	1	1
GRN	1	1	1	2	2	1
SNX9	1	NaN	NaN	12	11	11
OAF	4	2	4	1	1	1
EHD1	14	14	12	31	27	27
SERPINA11	4	4	4	1	1	1
RAB3D	1	1	1	22	26	22
KYNU	2	3	3	1	1	1
RTCB	2	1	1	1	1	1
DNAJA1	NaN	1	NaN	9	5	8
ORM1	14	20	17	1	1	1
CHMP2A	1	1	1	12	13	16
MAP2K1	5	4	4	9	8	8
CNTN1	52	50	56	1	1	1
NQO2	2	4	3	2	1	NaN
C24H18orf32	1	1	1	2	1	2
COL18A1	9	10	10	2	1	1
RPL10A	1	3	1	NaN	2	2
IGFALS	45	39	47	1	1	1
HUWE1	4	4	3	1	1	NaN
PRDX4	NaN	1	NaN	5	7	10
FGR	1	1	1	40	36	29
PABPC1	4	5	4	6	4	3
AGT	114	105	117	6	3	5
MEMO1	1	1	1	2	2	2
PACSIN2	1	NaN	NaN	8	5	4
RAB11FIP1	1	1	1	51	53	47
THY1	1	1	1	2	1	1
GSN	192	190	202	14	10	11
CALD1	1	1	2	1	1	1
PXDN	19	12	14	1	1	1
PMM2	4	5	4	14	19	18
H6PD	12	11	10	1	1	1
THBS2	12	12	10	1	1	1
ARCN1	2	3	1	3	4	3
SH3BP1	1	1	1	1	1	1
F7	5	5	5	1	1	1
TAOK3	2	2	2	13	3	3
UBE2L3	NaN	1	NaN	11	9	5
GIPC1	1	1	1	10	10	5
CHL1	7	6	4	1	1	1
AARS1	5	3	3	8	4	2
GALNT7	10	12	14	1	1	1
SNED1	3	3	2	1	1	1
GOLPH3L	1	1	1	11	10	8
SLC2A1	7	3	5	NaN	1	1
AHNAK	1	1	1	13	6	5
SPCS3	1	1	1	4	4	4
PSMD9	1	1	1	2	4	1
TTR	24	25	28	1	2	2
APPL1	1	1	1	8	5	5
GARS1	4	4	7	12	16	12
SERPINB6	5	NaN	NaN	16	19	15
TSPAN9	1	1	1	4	5	4
ACTN4	13	10	8	19	14	11
ARHGAP45	3	5	2	1	1	1
PTPRS	16	20	19	1	1	1
LY6E	1	1	1	4	3	2
ANXA4	1	1	1	23	26	16
IGFBP6	2	1	1	1	1	1
SIL1	1	1	1	7	8	3
SEPTIN7	3	3	5	1	2	1
MON2	1	NaN	NaN	2	1	NaN
COPB1	2	1	1	3	2	2
RPS24	1	1	1	1	1	1
COMT	9	8	5	3	2	NaN
CILP2	3	5	2	1	1	1
AKR1A1	23	23	23	25	29	22
GLYCAM1	1	1	1	27	33	32
ADH1C	4	5	2	1	1	1
NUTF2	1	1	2	1	1	1
C2	6	7	8	1	1	1
DYNC1H1	56	36	31	128	124	96
B4GAT1	11	12	10	1	1	1
ALDH7A1	2	2	2	4	7	8
ITGB1	5	4	6	1	1	NaN
SDCBP	8	8	7	36	29	23
ITIH1	71	77	89	5	5	4
OLA1	6	4	5	7	7	7
CAT	24	25	25	1	1	1
HSPA8	41	41	44	110	104	93
G3BP1	2	1	1	1	1	1
SIRT2	1	1	1	6	8	4
IMPA1	1	1	1	4	5	6
ARL15	1	1	1	6	4	4
NPLOC4	2	2	1	1	1	1
HPD	13	17	15	1	1	1
CEMIP2	1	1	1	8	2	5
GSTA4	5	1	2	1	1	1
TKFC	5	3	4	2	2	NaN
SYT4	1	1	1	10	8	9
FTCD	3	2	1	1	1	1
DYNC1I2	1	1	1	6	2	2
PSAT1	8	11	12	20	20	19
ROCK1	3	1	1	1	1	1
SDC4	1	1	1	1	1	NaN
ARHGDIB	4	4	2	1	1	1
DIPK2B	9	5	7	1	1	1
MIA	1	1	1	1	1	1
CFL1	6	6	5	14	9	11
SULT1A1	11	10	12	6	3	1
C1QTNF3	1	1	1	1	1	1
NFASC	2	1	3	1	1	1
RAB9A	1	1	1	2	2	2
ACAP2	1	NaN	NaN	1	3	2
HMGCS1	6	6	3	NaN	1	NaN
IPO5	NaN	NaN	1	2	3	1
HSPA2	NaN	NaN	15	NaN	24	30
EIF4A2	11	11	13	9	5	7
CD58	2	3	1	1	1	1
VAT1	7	4	6	49	44	47
TBCA	1	1	1	3	4	3
RPL3	1	1	1	1	1	1
HIKESHI	1	1	1	1	1	1
CNTN3	2	4	3	1	1	1
KIF12	22	19	24	1	1	1
FUCA1	8	2	1	1	1	1
ATP13A3	1	1	1	24	27	24
PTPRD	15	13	9	1	1	1
COPS5	1	2	3	2	NaN	NaN
HBG	171	159	159	7	NaN	NaN
RAB3A	1	1	1	9	15	11
RHOT2	1	1	1	2	3	2
CLDN3	1	1	1	5	6	4
PRKACA	3	4	5	5	6	6
PPIB	7	8	5	14	19	18
GAMT	10	13	8	1	2	NaN
PSMD3	2	2	4	1	1	1
CAPZA1	5	4	4	13	9	6
ARHGDIA	2	3	3	25	19	23
ITFG1	1	1	1	4	1	1
SLC1A1	1	1	1	3	4	3
CCT3	4	3	3	8	6	4
ITM2B	1	1	1	9	8	8
HPSE	3	1	2	1	1	1
WIPI1	1	1	1	1	1	2
CAPZA2	3	3	4	9	5	5
HGS	1	1	1	2	NaN	2
OLFM4	6	3	1	12	12	9
MAN1A1	11	12	15	1	3	4
BDH2	1	1	1	3	2	2
ITGB3	9	7	5	1	1	1
ATOX1	1	1	1	5	7	5
CDH1	1	1	1	1	1	1
TGFBR3	19	18	14	9	5	6
GMPR2	NaN	1	NaN	3	1	1
VPS25	1	1	1	11	9	6
JAK1	1	1	1	18	13	11
CD81	6	6	2	14	14	16
TREML1	2	1	1	1	1	1
VIL1	2	3	1	1	1	1
MTHFS	1	2	2	1	1	1
PCYOX1	15	13	10	1	1	1
SIRPB1	1	1	1	5	5	6
FABP5	1	1	1	NaN	2	3
ISLR	3	3	2	1	1	1
F8	10	8	12	1	1	1
RELN	60	57	56	1	1	1
MGAT2	17	12	15	NaN	1	1
CHIA	39	37	36	1	1	1
EEA1	1	NaN	NaN	2	2	NaN
EXOC8	1	1	1	24	20	24
DNM1L	4	2	2	1	1	1
CTSV	17	20	13	1	1	1
CHMP4A	1	1	1	7	9	10
EIF3H	1	NaN	NaN	2	2	1
CLEC3B	2	2	1	1	NaN	1
BASP1	1	1	1	3	2	1
THBS4	26	30	26	1	1	1
C1QA	5	6	3	1	1	1
HMCN2	14	16	13	1	1	1
GPD1	4	5	5	35	34	29
TMEM102	1	1	1	1	2	1
MAN1B1	1	2	2	2	4	2
PRKCA	1	1	1	4	2	4
GALNT10	5	2	3	1	1	1
GALT	5	5	4	1	1	1
GFUS	5	2	3	23	19	18
NUDT5	1	1	1	1	1	1
DNAJC12	1	1	1	2	1	2
NANS	8	4	5	8	7	6
GNG10	1	1	1	2	4	5
S100A11	NaN	NaN	1	5	5	8
PELO	1	1	1	1	1	2
CDH15	2	2	2	1	1	1
ENG	1	1	1	7	9	8
MPIG6B	6	3	4	1	1	1
COL6A3	158	137	136	1	1	1
AFP	84	89	98	3	3	2
PSMC6	5	1	1	2	1	1
GPD1L	NaN	1	NaN	11	12	11
UBTD1	1	1	1	3	8	3
SNAP29	1	1	1	14	10	12
MATN4	1	2	2	1	1	1
SBDS	1	1	1	4	3	3
PSMD14	2	3	3	1	1	NaN
MYCBP	1	1	1	1	2	1
UMPS	6	5	5	3	4	1
NAPRT	6	4	6	5	6	5
TBC1D24	1	1	1	8	12	16
YWHAQ	5	4	4	21	21	21
TIMP3	3	2	3	1	2	NaN
PCDHGC3	17	14	12	55	47	45
MBL2	7	8	8	2	1	NaN
MVB12A	1	1	1	11	10	8
LRRC26	1	1	1	6	8	5
RAB13	1	1	1	24	23	25
MAGI1	1	1	1	1	2	1
RRM1	14	13	7	1	1	1
NAXD	1	1	1	1	1	2
PLSCR2	1	1	1	5	5	4
HGFAC	9	10	7	1	1	1
SH2D4A	1	1	1	5	6	3
MICALL2	1	1	1	11	12	9
RRAD	1	1	1	4	3	3
TSPAN19	1	1	1	2	1	1
PRXL2B	1	2	1	7	8	6
CLIC1	4	5	6	2	1	2
ASAP3	1	1	1	4	5	1
AEBP1	5	5	4	2	1	NaN
EPHX2	18	16	13	1	1	1
SAR1A	1	1	1	14	11	9
PSMA3	1	1	1	4	1	4
PLPBP	1	1	1	2	5	5
LGALS3BP	13	11	13	1	1	1
FLNC	17	15	11	1	1	1
CYTH1	1	1	1	2	2	2
MVK	1	1	1	9	9	6
GP5	3	4	5	1	1	1
SERPINF2	80	66	63	1	2	NaN
ARF6	1	1	1	10	8	6
NPEPPS	15	12	8	33	33	29
CAPNS1	1	2	2	5	5	4
TIPRL	1	NaN	NaN	1	1	1
AP2S1	1	1	1	2	2	3
APCS	2	3	1	1	1	1
IDUA	1	1	1	NaN	1	NaN
AIMP2	1	1	1	1	NaN	NaN
STRAP	2	1	NaN	3	3	NaN
PPIA	20	21	14	48	37	34
ALDH8A1	6	9	8	1	1	1
DDX3X	1	NaN	NaN	2	2	NaN
KRT1	10	17	5	7	20	27
CAPN1	NaN	2	NaN	5	8	4
FAM184A	1	2	1	1	1	1
LAMB1	35	37	38	1	NaN	NaN
RAB25	1	1	1	17	24	28
RNF123	3	3	2	1	1	1
TSPAN14	1	1	1	5	4	2
CMTM6	1	1	1	1	1	1
TPM1	1	1	1	4	2	2
LRRC57	1	1	1	12	17	13
LAMA2	29	30	28	1	1	1
LPO	1	1	1	29	22	27
IDE	1	1	1	NaN	1	NaN
PRKCH	1	1	1	8	7	8
RAD23B	1	1	1	4	5	4
ETF1	NaN	1	NaN	2	2	NaN
LMAN1	1	1	1	1	1	1
PTGR1	13	12	12	1	1	1
PTPRF	29	26	24	3	2	1
FAM126B	1	1	1	2	3	3
WBP2	1	1	1	4	4	3
TCAF1	1	1	1	1	1	1
UROD	2	2	1	1	1	1
CDH11	11	13	13	1	1	1
METTL26	3	3	1	NaN	2	1
APPL2	1	1	1	2	2	2
UBA5	1	1	1	1	3	3
CGREF1	1	2	1	1	1	1
PCDH12	15	12	10	1	1	1
PPP1CB	1	NaN	NaN	6	7	4
ZDHHC9	1	1	1	3	3	5
FAM114A1	1	1	1	6	3	1
PYGL	73	59	67	13	16	9
RCN3	1	1	1	1	1	1
CIB1	1	1	1	25	26	19
CL43	2	2	2	1	1	1
PON1	4	7	4	NaN	1	NaN
SND1	NaN	1	NaN	40	41	31
ABI1	1	1	1	3	2	1
TLR2	1	1	1	50	52	38
JPT2	1	1	1	2	1	1
MST1	13	11	14	1	1	1
USP9X	3	2	2	4	2	NaN
MVB12B	1	1	1	13	14	9
DPYD	11	8	10	2	2	1
BMP3	1	1	NaN	2	NaN	NaN
SLC28A3	1	1	1	72	61	59
HEBP1	NaN	5	4	10	13	10
CNN2	2	3	3	1	1	1
NAGA	4	4	4	1	1	1
BLMH	4	4	3	NaN	1	NaN
TWF1	1	1	1	5	3	7
HYOU1	3	2	4	1	NaN	NaN
UBA6	3	2	1	1	1	1
F10	26	24	21	4	4	3
SGTA	2	2	2	1	NaN	NaN
OCRL	1	1	1	3	2	1
SEMA3F	2	2	2	1	1	1
SNX12	1	1	1	5	5	3
DCTN4	1	1	1	3	1	1
AKR7A2	16	14	11	5	3	2
DHRS12	1	1	1	1	2	1
XYLB	12	10	8	3	4	1
PAH	5	4	4	9	7	4
PSMB5	NaN	NaN	1	3	1	1
PCDH18	4	4	3	1	1	1
USP5	4	7	3	6	4	1
RPL4	1	1	NaN	2	NaN	NaN
ST13	8	6	8	14	13	17
LMTK2	1	1	1	12	12	11
RNF17	2	1	1	1	1	1
GIPC2	1	1	NaN	30	28	22
UGDH	23	20	21	1	1	1
STX7	1	NaN	NaN	7	4	3
APOD	14	14	9	1	1	NaN
SOD3	2	2	2	1	1	1
IGFBP4	1	2	1	1	1	1
OSTF1	2	3	2	13	11	10
GNA11	1	1	1	16	19	20
EPS8L2	1	NaN	NaN	4	1	NaN
NIBAN2	1	2	1	24	19	13
GPLD1	18	18	19	1	1	1
CNP	1	1	1	4	4	5
CD44	1	1	1	5	7	3
CHMP3	1	1	1	6	9	8
RHOA	1	1	1	22	17	16
LRBA	2	NaN	2	6	4	4
CLU	57	58	70	19	23	17
NRP2	24	19	21	1	1	1
CATHL5	1	1	1	5	4	4
FGB	127	104	104	16	12	15
P4HA1	12	11	10	1	NaN	NaN
TM9SF1	1	1	1	1	1	1
PPIC	6	8	4	1	1	1
TICAM2	1	1	1	1	1	1
SERPINB5	1	1	1	10	11	13
MASP2	24	17	26	1	1	1
LBP	3	3	6	9	9	11
LTA4H	5	5	2	5	5	2
COL1A2	8	7	10	1	1	1
TEK	2	2	2	1	1	1
KLC4	1	1	1	6	4	1
HID1	1	1	1	2	1	1
ME1	12	9	8	1	1	1
MINDY1	1	1	1	3	1	3
P4HA2	1	2	2	2	1	NaN
DNAJC3	1	1	1	17	11	7
ARHGAP18	1	1	1	10	8	4
C9	43	37	39	7	7	7
RPS28	1	1	1	1	2	2
COLEC12	1	1	1	14	16	15
NRCAM	2	1	1	1	1	1
SMPD1	7	8	6	1	1	1
CCT8	13	8	8	7	8	8
VTA1	1	1	1	11	12	16
ERP44	4	3	2	NaN	NaN	1
HARS1	7	1	3	6	4	5
NMT1	1	1	2	1	NaN	NaN
EFHD2	1	1	1	5	7	4
SCFD1	2	1	NaN	1	NaN	NaN
ATP8B1	1	1	1	11	9	8
PHYHIPL	1	1	1	2	2	2
GNAI3	1	1	1	25	24	17
AKR1D1	4	5	7	1	1	1
GNAO1	1	1	1	35	27	22
CD99	1	1	1	1	1	1
SMAD5	1	1	1	2	2	2
ITGAV	1	1	1	9	9	7
NAPA	5	5	2	21	16	18
ADSL	9	9	8	2	1	1
SLC7A8	1	1	1	1	1	1
AIFM2	1	1	1	2	2	3
SERINC3	1	1	1	1	1	NaN
TOM1L2	1	1	1	2	2	1
RABGAP1	1	1	1	4	2	3
SPON1	3	8	3	1	1	1
WARS1	1	1	1	47	39	31
MCAM	1	4	1	1	1	1
APON	12	10	12	2	3	2
CTSB	1	1	1	1	NaN	NaN
UBAC1	1	2	2	1	1	1
BZW1	1	2	2	3	3	3
MYO1D	1	1	1	9	13	6
LOX	3	3	3	1	1	1
PPP1R7	3	3	1	2	5	4
CCDC141	1	1	1	2	2	3
TPMT	NaN	1	1	3	1	1
A1BG	64	57	59	1	1	1
RIPOR1	1	1	1	14	14	10
PKM	35	40	38	45	38	35
NPC1	1	1	1	14	14	11
PLXNA1	9	6	6	1	1	1
SHISAL2B	1	1	1	1	2	2
EPB41	5	3	4	1	1	1
RASGRP2	1	1	2	1	1	1
RAB5B	2	4	NaN	25	30	24
CPE	1	1	1	1	1	1
VARS1	3	3	2	NaN	1	NaN
PHPT1	3	3	2	3	2	2
MDH1	4	3	3	17	18	15
EPN1	1	NaN	NaN	3	4	NaN
ANGPTL3	27	35	28	1	1	1
ATP13A4	1	1	1	54	58	49
GNA15	1	NaN	NaN	2	1	1
ALDOC	9	9	8	38	33	31
PTPN6	1	1	1	3	1	2
PTP4A2	1	1	1	7	7	7
CHMP5	1	1	1	7	7	7
MED6	2	2	1	1	1	1
STAMBP	1	1	1	5	5	3
NUDT12	1	1	1	2	2	2
CD5L	5	7	6	15	12	10
COL10A1	2	2	2	1	1	1
TXNL1	NaN	3	NaN	6	5	2
FGFBP1	1	1	1	7	7	9
C1QB	13	15	12	1	NaN	NaN
ARPC2	2	4	4	5	9	5
ADGRG2	1	1	1	4	7	4
PRELP	1	1	1	1	1	1
ECHDC1	1	1	1	27	20	24
GPAM	1	1	1	21	16	11
GSPT1	1	1	1	2	2	2
COMP	33	31	32	1	1	1
NRP1	6	8	10	1	1	1
CRLF3	1	1	1	1	1	1
HBB	62	58	59	8	NaN	NaN
EIF2S1	NaN	1	1	1	NaN	NaN
PATJ	1	1	1	88	88	72
EFEMP2	3	2	3	1	1	1
COPS4	4	2	NaN	1	1	2
YWHAB	7	6	6	19	22	23
SPPL2A	1	1	1	5	4	3
ALDH9A1	20	24	18	17	14	11
ARPC1B	NaN	NaN	2	5	5	3
SEMA4B	9	9	12	1	1	1
GLOD4	6	4	5	4	5	5
NSFL1C	1	1	1	4	5	1
CSPG4	35	27	25	1	1	1
KLKB1	13	11	12	1	1	1
PKLR	10	9	9	1	1	1
VCAM1	9	13	11	1	1	1
PRDX6	14	17	18	22	20	17
GNA13	1	1	1	34	30	42
EEF2	26	31	27	70	64	67
LITAF	1	1	1	3	5	3
PRG4	13	13	12	1	1	1
PITPNA	1	1	1	7	7	5
CSF2RB	1	1	1	19	21	18
RAB8A	4	4	3	30	36	35
THBS1	127	124	121	7	3	2
UGP2	19	20	16	48	47	40
SERPINF1	72	62	67	6	4	2
PCDHGA3	1	1	1	31	20	21
CC2D1A	1	1	1	5	11	3
MUC1	1	1	1	43	43	38
GFPT1	15	12	8	20	19	16
GNG12	1	1	1	13	10	10
LPIN1	1	1	1	2	1	2
MATN3	4	2	2	1	1	1
ATP6V1B2	7	5	3	5	4	3
CRYZ	3	3	4	5	6	4
S100A9	4	4	3	5	7	6
MIF	1	1	1	6	4	4
SEPTIN2	7	6	6	3	1	1
ITGA2B	9	6	8	1	1	1
APOC3	5	8	5	7	9	9
CRK	1	1	1	7	6	6
RAB5C	6	5	4	27	31	35
ARF4	6	4	8	41	39	31
CA3	8	9	5	1	1	1
CIAO2A	1	1	1	1	1	1
LYN	1	1	1	35	43	36
IGSF8	NaN	1	NaN	1	1	NaN
ADGRE5	4	3	3	1	1	1
LIPG	1	1	1	3	4	4
SLC7A5	3	3	2	3	2	2
CAND1	15	16	16	16	12	8
MEAK7	1	1	1	2	2	1
HOMER2	1	1	1	3	4	1
TMPRSS2	1	1	1	4	7	3
MARCKS	NaN	NaN	1	18	10	13
UROC1	15	14	13	1	1	1
PCMT1	9	6	8	5	6	3
IDH1	11	9	10	141	157	111
NEO1	23	26	21	1	1	1
THOP1	4	6	2	NaN	1	NaN
KARS1	1	1	2	1	1	1
MAMDC2	9	7	6	1	1	1
PTRHD1	1	1	1	3	3	3
STAB1	3	5	3	1	1	1
TMEM30B	1	1	1	1	2	1
PRKCD	1	1	1	5	4	1
HMCN1	42	41	38	1	1	1
COL6A1	60	61	55	3	2	NaN
MIEN1	1	1	1	3	2	1
DHRS3	1	1	1	8	7	5
CPNE1	1	1	1	5	3	3
TMED4	1	1	1	1	1	1
SEMA3G	4	5	3	1	1	1
DBNL	2	2	2	11	7	7
CYFIP1	4	NaN	1	8	9	6
C8G	16	14	17	1	1	1
EZR	16	14	18	141	131	125
MYO6	1	1	1	19	12	9
SFN	1	1	1	9	7	7
PRDX2	3	4	3	9	8	9
PAICS	NaN	1	NaN	3	2	NaN
B3GNT2	2	4	3	1	1	1
PPM1A	4	NaN	NaN	2	5	3
PGM2	3	5	6	24	24	20
PRKCE	1	1	1	4	1	4
RBP4	6	6	10	NaN	1	NaN
STOML3	1	1	NaN	2	1	1
FIS1	1	1	1	3	4	1
SLC31A1	1	NaN	NaN	1	1	2
ENPP2	2	1	3	1	1	1
SDK2	4	2	4	1	1	1
NCAM1	8	10	6	1	1	1
BOLA-NC1	1	1	1	11	8	3
SHC1	1	1	1	4	8	3
GPI	20	24	19	33	26	28
TRIOBP	1	1	1	3	2	1
MPP5	1	1	1	39	30	30
CPPED1	1	1	NaN	2	2	1
TAGLN2	19	16	18	14	13	9
MRC2	27	28	26	1	1	1
DDAH1	3	2	3	18	16	16
NAA50	1	1	1	1	1	1
SNAP23	1	1	1	40	32	29
UAP1	3	2	3	13	9	8
PPP2R5E	1	1	1	1	1	1
HINT3	1	1	1	6	5	3
AGL	13	11	5	NaN	1	NaN
ALCAM	2	2	1	2	2	2
UBXN4	1	1	1	5	6	5
RTN3	1	1	1	2	2	1
VPS37B	1	1	1	26	30	23
FAP	12	11	13	1	1	1
UBFD1	1	1	1	3	5	4
PRKAA2	1	1	1	2	2	2
MSN	27	23	23	107	107	94
SEMA6D	4	2	3	1	1	1
AMPD2	2	3	2	1	1	1
FETUB	48	48	54	1	1	1
SLC3A2	17	12	12	29	25	21
CDH19	1	3	2	1	1	1
PTHLH	1	1	1	3	2	2
RPS8	1	NaN	NaN	1	1	NaN
FAHD2A	1	1	1	2	1	1
TACR1	1	1	1	1	2	1
MAPRE1	7	4	3	NaN	1	NaN
YARS1	1	1	NaN	7	8	7
TAX1BP1	1	1	NaN	1	1	NaN
APOA1	146	138	155	35	44	37
HSPA6	12	13	13	24	24	19
YES1	1	1	1	23	24	24
AIDA	1	1	1	6	4	2
ISYNA1	3	4	3	1	1	1
GPM6B	1	1	1	6	6	5
BTN1A1	1	1	1	564	525	456
CHMP4B	1	1	1	15	16	11
IGFBP2	1	1	1	1	1	1
GORASP2	NaN	1	1	1	NaN	NaN
BOLA	1	1	1	9	8	6
F5	143	136	134	1	1	1
PEX13	1	1	1	1	1	1
AGRN	3	2	2	6	4	1
CORO1B	11	8	5	4	3	2
THBS3	21	17	20	1	1	1
FCN1	3	3	3	1	1	1
AKR1C4	31	26	33	17	20	18
GH1	2	1	1	1	1	1
PPP2R1A	17	18	15	18	15	14
STK26	NaN	2	NaN	21	24	26
MUC15	1	1	1	42	34	38
DARS1	5	3	3	1	1	1
ANXA5	2	3	2	60	58	52
TIE1	10	10	11	1	1	1
LAMA5	1	5	3	1	1	1
ATP6V1A	4	9	7	6	4	5
ARHGAP26	NaN	NaN	1	5	3	1
GSTA1	19	21	22	1	1	1
ANXA6	NaN	1	NaN	3	5	1
DNAJB9	1	1	1	22	19	19
MUC20	1	1	1	1	1	1
MYO5B	1	1	1	10	14	10
HEXB	13	11	8	1	1	1
WASF2	1	1	1	3	2	1
CYSTM1	1	1	1	3	4	3
PSMD13	7	6	7	1	1	1
SLC7A4	1	1	1	26	26	20
CSTB	1	1	1	9	10	6
B4GALT1	10	10	8	18	14	12
TM9SF2	1	1	1	2	3	3
DNAH8	5	2	5	1	1	1
EIF5	2	2	2	4	3	5
KNG1	29	30	28	1	1	1
DBI	1	1	1	21	25	21
TPT1	2	3	3	9	12	10
STX3	1	1	1	28	23	31
VPS29	1	1	1	3	2	1
DDAH2	5	5	4	1	1	1
PEBP1	15	20	20	32	34	38
LRG1	35	37	31	1	1	NaN
PGM1	28	30	28	25	26	20
FOLR1	1	1	1	11	13	10
PSMD12	5	2	4	1	1	1
HAL	13	7	7	1	1	1
PGP	1	1	1	4	4	2
GDI1	21	16	18	44	43	34
RAB3IP	1	1	1	5	8	8
SLC2A3	3	2	2	1	1	1
C3	570	503	507	185	153	165
ACE2	3	2	2	3	1	1
PLBD2	1	1	1	1	1	1
PSMD2	4	4	5	3	1	NaN
MITD1	1	1	1	1	2	1
SH3GLB2	1	1	1	3	5	4
STK38L	1	1	1	2	2	2
DCTN3	1	1	1	2	2	1
APEH	2	3	1	1	1	1
AHCY	49	48	46	21	19	15
RDH11	1	1	1	1	1	1
EXOC3	1	1	1	25	28	20
ZYX	4	5	5	1	1	1
CNDP2	17	18	11	30	31	23
DHFR	6	4	4	NaN	NaN	1
LRRC8A	1	1	1	14	13	11
TMEM30A	1	1	1	6	2	1
MPST	4	4	3	2	2	NaN
IFT88	1	1	1	4	4	3
TUBA4A	35	33	34	1	1	1
AFM	14	15	16	1	1	1
STK24	1	1	1	10	13	11
TLN1	148	167	164	13	12	4
UBE2M	1	1	1	4	4	3
TTC7B	1	1	1	5	8	1
EXT2	19	21	19	1	1	1
PI4KA	1	1	1	17	13	12
COL2A1	4	3	4	1	1	1
CFI	9	7	8	2	1	NaN
AGBL3	3	4	5	1	1	1
SULT1E1	30	33	37	NaN	2	1
GOT1	1	1	1	4	7	4
AGPAT1	1	1	1	2	2	1
MELTF	1	1	1	9	9	7
HAGH	1	1	1	3	4	3
IAH1	NaN	NaN	1	2	2	1
PPP1CC	1	1	1	5	7	3
TNC	66	61	51	1	1	1
BCAM	5	3	4	1	1	1
PYGB	26	28	25	2	4	NaN
LANCL2	1	1	1	5	4	1
NARS1	3	3	3	3	3	2
PLA2G7	1	1	2	1	1	1
TTLL12	1	2	1	NaN	1	NaN
COL6A5	11	10	8	1	1	1
MGRN1	1	1	1	10	6	2
EHD3	27	19	17	16	NaN	NaN
SLC16A1	1	1	1	13	10	12
SPAG9	1	1	NaN	1	1	1
PFKL	17	20	18	23	22	14
NCKAP1	1	1	1	12	13	6
FBN2	3	2	2	1	1	1
COPS6	1	1	1	NaN	1	NaN
LASP1	5	3	2	11	13	12
PYCR3	3	5	5	5	5	6
APOA2	6	4	6	1	1	2
EXOC4	1	1	1	28	22	18
C1QC	9	11	9	1	2	NaN
ABHD14B	4	4	3	16	17	20
RPS3	1	1	1	2	2	1
GSTM3	9	5	3	30	24	21
GLO1	10	8	9	1	1	1
HTRA1	1	1	1	1	NaN	NaN
COLEC11	17	15	15	1	1	1
TG	113	103	113	1	1	1
MAPK1	7	6	5	5	3	6
SDK1	8	5	6	27	20	18
CREG1	7	4	3	11	6	5
SRI	2	1	1	3	2	2
MAN2A2	7	4	3	4	1	3
ADK	8	7	9	7	4	3
FAM83F	1	1	1	4	4	1
TPD52L1	1	1	1	5	9	6
COL11A1	2	2	4	1	1	1
FLNA	88	95	89	2	NaN	NaN
PPARD	1	2	1	1	1	1
PFKP	13	13	12	1	1	1
SCGB1D	1	1	1	4	5	5
PSMB6	NaN	1	1	3	2	2
C4BPA	7	10	11	2	NaN	2
TRAP1	2	1	3	2	1	2
COL12A1	26	25	32	1	1	1
CDC37	1	NaN	1	5	1	4
PSMC3	10	7	4	NaN	NaN	1
CD46	1	1	1	1	1	1
MBL1	1	2	4	1	1	1
KCTD12	2	2	1	1	2	NaN
SPP2	6	7	4	1	1	1
LYPLA2	1	1	1	3	2	3
SULT1B1	1	2	2	1	1	1
SHANK2	1	1	1	2	2	2
PSMA5	1	1	1	3	4	4
VAMP8	1	2	1	9	9	11
PRKG2	1	1	1	65	63	60
ARPC4	1	3	3	8	7	8
MRC1	5	3	1	1	1	1
FABP3	1	1	1	304	220	153
CFH	26	30	26	1	1	1
ARHGAP35	1	2	1	1	1	1
RPL8	1	1	1	1	1	1
CBR1	9	11	5	1	1	1
PDAP1	1	1	1	1	1	1
SERPINA3-7	96	94	96	8	7	5
UNC93B1	1	1	1	1	1	1
PTPRZ1	2	3	1	1	1	1
AK1	1	NaN	1	4	NaN	NaN
MYH14	6	6	7	NaN	NaN	1
F11	15	16	16	1	1	1
HBS1L	1	1	1	1	1	2
RPL27	1	1	1	1	1	1
TRIP10	1	NaN	NaN	2	1	NaN
CPB1	1	1	1	1	1	1
DHRS1	1	1	1	17	12	10
P4HB	4	3	3	9	3	1
FN1	161	166	174	53	24	13
PAPSS1	1	1	1	2	NaN	NaN
CORO1C	7	5	5	1	1	1
ARHGEF37	1	1	1	7	3	2
NMRAL1	8	6	5	NaN	1	NaN
CRYAB	1	1	3	NaN	1	NaN
YBX1	1	1	1	2	1	1
RRAS	1	1	1	35	38	36
MTHFD1	16	16	18	11	11	9
SEC23A	2	2	2	3	NaN	NaN
SVEP1	17	16	19	1	1	1
VNN1	1	2	2	1	1	1
ARRB1	1	1	1	3	3	2
GCHFR	1	1	1	4	4	3
ANGPTL6	8	7	4	1	1	1
APRT	6	4	4	8	8	5
XXYLT1	2	1	2	1	1	1
KPNB1	12	11	13	6	9	2
UBE2G2	1	1	1	2	1	1
AP2A2	1	1	1	20	26	21
RAB23	1	1	1	6	4	4
GNAI1	1	1	1	17	14	7
PSMC4	7	5	8	NaN	1	1
LANCL1	4	4	4	1	1	1
CLIP1	NaN	1	1	NaN	1	NaN
MFAP5	1	1	1	1	1	1
ACSS2	4	2	1	32	33	32
MAN2A1	32	24	20	1	2	NaN
TUBB1	38	32	35	1	1	1
TF	68	62	76	17	17	29
PPID	2	3	2	1	2	1
GPS1	1	3	1	1	1	1
GAPDH	37	33	34	34	31	28
DNM2	2	2	3	6	4	5
AHNAK2	1	1	1	5	8	6
LCP2	2	1	1	1	1	1
PLIN2	1	1	1	218	184	118
PLS3	6	7	7	1	1	1
IFFO1	1	1	1	3	2	4
MMRN1	10	8	7	1	1	1
CNTN4	4	3	4	1	1	1
HSPB1	8	6	7	23	15	15
VTN	113	104	105	19	24	17
ARPC3	1	1	1	3	1	1
PBLD	4	3	2	1	1	1
DNAH5	1	NaN	NaN	NaN	1	1
OSBPL9	1	1	1	8	6	3
CSRP1	1	1	1	4	4	3
KRT10	14	20	8	4	29	50
CMTM7	1	1	1	3	3	3
ARRDC1	1	1	1	19	19	16
STIP1	NaN	NaN	4	26	25	22
ACTR2	5	8	6	8	7	3
RAP2C	1	NaN	NaN	7	7	7
PAFAH1B1	1	1	1	6	8	8
DDT	1	1	1	6	4	4
EGLN1	1	1	1	3	3	1
AUP1	1	1	1	8	6	6
HSD3B7	1	1	1	2	1	1
GLRX3	2	4	2	9	8	8
TAGLN	7	5	4	1	1	1
TSN	NaN	1	NaN	2	1	1
SCCPDH	1	1	1	8	9	7
TPP1	12	17	7	1	1	1
TXNDC17	1	1	1	NaN	1	1
SORD	11	8	6	5	6	4
CSN3	1	1	1	107	94	111
CALR	8	9	7	3	1	NaN
IMPDH2	2	2	2	5	3	2
SH3BGRL3	1	2	2	4	5	5
APMAP	NaN	NaN	1	2	1	1
PRDX5	4	3	2	9	10	11
CAPN2	3	2	3	3	2	1
RAB2A	1	3	1	53	53	42
GPRC5C	1	1	1	21	23	23
RARS1	2	2	1	1	1	1
OXSR1	1	1	1	4	6	2
RAB11FIP2	1	1	1	3	7	3
PRORSD1	1	1	1	3	1	3
CSN1S2	1	1	1	33	31	32
GYG1	1	1	NaN	2	1	NaN
HPN	1	1	1	11	12	13
NAP1L4	3	4	3	1	2	2
ATRN	1	1	1	5	9	4
UBE2K	1	2	NaN	3	6	3
GGT1	1	1	1	29	28	32
LCP1	1	1	1	20	15	16
APOB	245	281	263	1	1	1
UBE2N	3	3	2	14	10	9
MYH9	98	100	87	15	11	11
IL1RAP	5	5	5	1	1	1
PFAS	8	10	7	3	2	2
RIT1	1	1	1	3	4	4
MAT2A	NaN	5	5	NaN	NaN	1
AOC3	6	5	3	1	1	1
SLC6A8	1	1	1	15	16	16
CFL2	3	4	3	1	1	1
NAGK	1	1	1	1	1	1
GLT8D1	1	1	1	3	2	2
CGN1	3	5	5	1	1	1
HPX	20	21	24	2	NaN	NaN
ADGRL2	1	1	1	4	3	5
SERPINC1	118	117	122	18	17	17
EIF4E	1	1	1	1	1	NaN
TAOK1	1	1	1	9	3	2
LFNG	1	2	3	1	NaN	NaN
PNPLA2	1	1	1	8	6	4
CYFIP2	1	1	1	8	10	4
PTPN11	2	3	2	NaN	1	NaN
SAA3	1	1	1	11	15	14
HBM	2	1	1	1	1	1
PPP5C	1	1	1	2	1	1
FNBP1L	1	1	1	3	2	3
CLINT1	1	1	1	3	2	1
FLNB	18	15	14	15	16	6
PACSIN3	1	1	1	2	2	3
SCPEP1	2	1	2	1	1	1
RNPEP	2	NaN	2	5	4	NaN
SERBP1	1	1	1	1	1	1
AFDN	1	1	1	4	3	2
FLOT1	18	10	15	16	13	11
HSPH1	2	2	1	1	NaN	NaN
RAB35	1	NaN	NaN	26	25	21
RPL18	3	2	2	2	1	1
TMC5	1	1	1	41	36	29
COL15A1	14	11	10	1	1	1
TNN	9	10	9	1	1	1
PLG	65	61	54	1	1	NaN
USO1	20	19	15	5	6	4
SLC22A23	1	1	1	2	4	1
ARPC1A	3	1	NaN	NaN	3	1
CSNK1G1	1	1	1	5	6	3
ALDH1L1	48	55	48	1	1	1
CDH2	2	3	4	1	1	1
OR2AV14	NaN	1	NaN	NaN	1	1
PLTP	12	11	11	1	1	1
MXRA8	4	3	3	1	1	1
PTX3	9	9	14	1	1	1
PARK7	NaN	2	2	19	18	25
CDC42	2	4	6	10	8	12
SELENOF	1	1	1	6	6	1
RAC2	4	2	2	4	NaN	NaN
GNG7	1	1	1	4	4	5
LMAN2	2	2	2	1	1	1
ACE	33	28	28	1	1	1
GALM	15	11	12	24	22	20
NRBP1	1	1	1	1	1	1
NPTN	1	NaN	NaN	1	1	2
FLT4	4	4	4	1	1	1
GCLM	3	1	1	1	1	1
NAXE	NaN	NaN	1	6	6	2
LRRC8C	1	1	1	25	18	16
MAPK13	1	1	1	6	6	3
CLIC2	1	1	1	1	1	2
EFR3A	1	1	1	6	6	4
PSMD7	2	1	3	1	NaN	NaN
CKM	8	8	9	1	1	1
DNASE1L1	1	1	1	3	2	1
OSBP	1	1	1	9	13	6
FLOT2	16	11	9	9	6	5
GART	3	5	3	2	2	2
ARAF	1	1	1	4	4	2
DYNLRB1	1	1	1	1	1	2
PTGR2	5	4	5	15	14	9
TES	2	3	2	5	5	4
GUK1	2	1	2	1	1	1
SNX18	1	1	1	4	4	6
CAPN5	3	2	1	1	1	1
GPR55	1	1	1	4	3	4
SPINT2	1	1	1	3	3	1
RNF128	1	1	1	1	1	1
CAPN6	1	1	1	18	15	10
FDPS	3	5	5	14	14	11
ATP6AP2	1	1	NaN	1	NaN	NaN
HNRNPA2B1	2	2	2	1	1	1
LIFR	1	1	1	6	3	4
VPS28	1	NaN	NaN	26	24	16
HSP90B1	25	24	26	3	NaN	NaN
ASPN	10	8	9	1	1	1
RDX	1	1	1	83	84	74
AOX1	7	6	5	1	1	1
GALE	2	2	2	11	11	10
PDLIM1	6	4	8	1	1	1
ABLIM1	1	1	1	1	1	1
NSF	NaN	2	NaN	12	18	9
CPN1	53	60	73	1	1	1
NUDC	4	7	4	6	5	3
CEMIP	4	3	4	1	1	1
SH3BP5	1	1	1	4	1	1
EEF1G	8	5	7	7	8	5
EPS15	1	1	1	12	16	11
BPIFB1	2	3	1	1	1	1
FGG	44	44	37	23	27	28
ART3	2	1	1	NaN	1	NaN
SGCE	6	3	2	1	1	1
TBC1D10A	1	1	1	1	2	2
GSS	1	1	1	3	3	3
SELENBP1	9	6	5	43	36	35
SARS1	10	8	7	16	14	15
MAN2B1	6	6	5	1	NaN	1
TRIM25	1	2	NaN	NaN	1	1
SERPINA7	69	79	63	1	1	1
PNPO	2	5	3	4	3	4
TUBA1D	42	37	NaN	15	NaN	NaN
DCN	1	2	2	1	1	1
PROZ	4	3	3	1	1	1
UFC1	NaN	1	NaN	3	2	3
FBP1	10	8	9	15	21	15
COL1A1	5	6	7	1	1	1
SPR	1	1	2	2	3	1
EPB41L4A	1	1	1	7	4	2
GALNT2	5	4	3	1	1	1
ILDR1	1	1	1	1	2	2
FBLN1	36	32	32	1	1	1
C6	19	17	13	1	1	1
ZDHHC18	1	1	1	4	4	3
SQSTM1	1	1	1	1	1	1
ACP1	2	2	3	2	5	8
SLC14A1	1	2	1	1	1	1
LRATD2	1	1	1	3	2	1
RHPN2	1	1	1	10	10	8
RPS6KA3	1	NaN	NaN	5	4	1
UBE2Z	1	1	NaN	1	1	1
CSN2	1	1	1	10	10	11
AP2B1	1	1	1	19	18	21
VCP	2	1	1	15	11	8
PEPD	13	13	12	1	1	1
ATP6AP1	2	2	2	1	1	1
CEACAM1	1	1	1	5	2	4
GNAI2	1	NaN	NaN	28	22	15
GPX3	20	16	20	1	1	1
GNPNAT1	1	NaN	NaN	3	6	4
TGFBI	18	14	17	1	NaN	NaN
SERPINA1	485	507	504	25	4	3
CYB561	1	1	1	3	4	3
SLC29A1	9	9	7	15	14	15
CMBL	5	3	2	1	1	1
PITPNB	1	1	1	8	14	9
CARS1	2	2	1	3	2	NaN
TOM1	1	1	1	12	8	9
GPRC5B	1	1	1	22	15	18
OTUB1	3	5	2	4	4	2
COPS8	NaN	1	NaN	1	1	1
FH	12	7	14	4	3	2
RAB18	1	1	1	88	85	51
DAG1	4	6	7	1	1	1
PSMD5	7	8	7	6	5	1
RAB11B	NaN	NaN	8	80	73	63
CAB39L	1	1	1	7	7	5
HSPA5	30	27	24	21	14	12
UBE2V2	1	2	NaN	10	10	12
EPM2AIP1	2	NaN	NaN	1	4	2
PSMB3	1	NaN	NaN	2	3	2
ACTR1A	2	1	1	10	10	12
GASK1A	5	6	5	1	1	1
CD2AP	1	1	1	6	7	4
GOLPH3	1	1	1	6	8	4
KIF5B	3	3	2	16	17	11
LIPC	1	1	1	1	1	1
GRHPR	4	3	2	1	1	1
CTSD	4	4	1	1	1	3
ACACA	1	1	1	16	19	14
LAMP1	1	NaN	1	1	NaN	NaN
GNAQ	1	1	NaN	29	28	33
TPD52	1	1	1	9	12	10
SPINT1	1	1	1	3	1	2
CLEC11A	22	23	24	1	1	1
CALB1	1	1	1	12	11	10
NAGLU	3	1	3	1	1	1
JCHAIN	3	3	5	6	5	6
ANXA11	3	1	1	23	23	20
EPS8	1	1	1	8	10	6
SEPTIN8	3	1	1	3	3	1
RASAL1	1	1	1	20	13	7
PSME1	NaN	1	NaN	11	13	13
ADGRF1	1	1	1	4	3	3
ALPL	2	3	4	26	19	21
CNTFR	1	1	1	14	23	16
TXN	NaN	1	1	11	6	6
COL14A1	9	6	4	3	1	NaN
DPP3	24	18	20	16	13	14
VPS26A	1	1	1	6	5	5
KRT18	2	4	3	3	7	11
KRT6A	5	6	4	7	25	69
IARS1	3	2	1	1	1	1
PTPRJ	1	1	1	9	10	17
PSMA4	NaN	NaN	1	3	5	4
NME3	2	5	4	1	1	1
PGK1	33	32	28	27	24	22
ALB	355	348	355	46	36	40
VPS4B	1	1	1	30	29	28
LAMB2	3	3	1	1	1	1
TMBIM1	1	1	1	10	7	3
CSN1S1	1	1	NaN	57	44	30
STOM	8	7	9	30	23	28
LAMC1	27	25	22	1	1	1
FGL1	7	5	5	1	1	1
IGF2R	24	25	25	1	3	1
METTL27	2	1	2	1	NaN	NaN
DNAJA2	1	1	1	10	10	5
CD47	1	1	1	10	9	6
CCT6A	5	4	6	11	4	8
FSCN1	4	4	4	1	1	1
EIF5A	3	3	4	8	7	6
EXOC1	1	1	1	18	14	13
ATP6V1E1	2	1	2	NaN	2	NaN
PLLP	1	1	1	4	3	2
TSTD1	1	1	1	3	3	1
RAB33B	1	NaN	NaN	1	5	5
DNAJB2	1	1	1	3	2	3
BoLA	1	1	1	10	12	9
HP	21	22	24	21	20	21
DYNC1LI2	1	1	1	3	2	1
SAR1B	1	1	1	13	12	8
BPNT1	1	1	1	4	3	3
CPB2	30	31	32	1	1	1
GBA3	2	2	1	1	1	1
UBE2D3	1	1	1	3	3	4
RELCH	2	1	NaN	3	2	1
PSMC2	10	6	4	1	1	1
EVL	3	2	1	1	1	1
NID2	10	9	13	1	1	1
EPS8L1	1	1	1	13	8	10
CYBRD1	1	1	1	4	4	3
TTC37	1	1	1	NaN	1	NaN
PDGFC	1	1	1	1	1	1
HBA	259	230	205	13	1	NaN
EXOC6	1	1	1	21	22	15
SCD	1	1	1	1	1	1
GNG5	1	1	1	3	4	6
MTPN	1	1	1	4	5	7
RAP1A	7	NaN	6	16	14	15
SNX1	1	1	1	1	1	1
PLVAP	11	12	14	1	1	1
TPRG1L	1	1	1	4	5	2
STK25	1	1	1	7	11	10
RAC1	6	3	2	6	14	7
RAB15	2	1	2	8	7	11
AP2A1	1	1	1	17	15	15
EXOC7	1	1	1	36	37	31
CASP6	1	2	NaN	NaN	1	NaN
ELF1	1	1	1	1	1	1
DYNLL2	1	1	1	2	4	3
PSMA6	NaN	NaN	1	4	3	3
GP2	1	1	1	35	26	27
MATN1	4	3	3	1	1	1
CZIB	1	2	1	NaN	3	1
RPS18	1	1	1	3	3	1
PRSS8	1	1	1	4	8	6
CAB39	1	NaN	1	30	22	17
MEP1A	2	1	1	1	1	1
AP1M1	1	1	1	1	1	2
B4GALT3	1	1	1	1	1	1
NECTIN2	1	1	NaN	NaN	1	1
PROM1	1	1	1	16	12	13
C5	143	133	117	2	1	NaN
PROC	13	16	14	1	1	1
BLVRB	20	16	13	8	9	10
GLG1	1	1	1	7	6	6
ELMO1	2	1	3	2	2	1
MSRA	11	12	9	14	12	11
ALDH1A1	17	16	14	47	56	38
ACSL1	1	1	1	63	55	60
RAB21	2	1	NaN	8	11	8
HSPA1A	47	39	49	64	55	47
BIN2	1	2	1	2	NaN	NaN
PRAG1	2	NaN	NaN	1	NaN	2
PDCD5	1	1	1	4	3	2
BSG	1	NaN	1	20	19	15
EFEMP1	2	5	1	1	1	1
ACTR10	1	NaN	NaN	NaN	2	1
ASL	22	19	16	3	4	3
SEMA4G	1	2	3	1	1	1
MYOC	11	11	14	1	1	1
S100A8	1	1	1	1	4	3
CAD	3	1	NaN	8	8	3
APOM	10	15	15	1	1	1
F13B	11	10	11	1	1	1
GBE1	10	5	5	1	NaN	NaN
VPS35	7	3	3	19	19	10
CSAD	1	5	3	6	5	2
SLC5A1	1	1	1	4	6	7
HSD17B7	1	1	1	24	12	6
FILIP1	9	11	10	1	1	1
ENO3	42	37	32	1	1	1
SPON2	6	4	3	1	1	1
PDXK	4	3	2	40	41	38
CCNY	1	1	1	4	3	1
PGD	20	18	22	28	28	25
GCLC	6	4	3	1	1	1
ADAMTS15	1	1	1	1	1	1
RP2	1	1	1	9	11	11
SIRPA	1	1	1	12	13	12
ARFGAP3	1	1	1	1	NaN	NaN
RPLP0	1	1	1	NaN	1	1
NAT1	5	4	3	1	1	1
STXBP1	1	1	1	16	12	11
KCNMA1	1	1	1	4	1	1
RPSA	4	4	3	4	3	2
TNXB	60	54	48	1	1	1
RSU1	10	11	6	4	5	2
SH3BP4	1	1	1	16	14	13
TSPAN3	1	1	1	1	1	1
PARVB	8	13	9	1	1	1
CHMP2B	1	1	1	6	3	5
UBA1	30	25	23	27	19	17
KCNQ4	1	1	1	1	1	1
RAB10	2	2	3	28	28	27
ITGA6	NaN	NaN	1	1	1	1
RAB7A	7	6	1	47	43	36
CHP1	1	1	1	8	7	9
APOA4	47	47	46	17	18	12
SFT2D2	1	1	1	4	9	6
HSP90AB1	38	36	28	50	51	48
DSTN	1	1	1	3	3	3
CLIC3	1	1	2	1	1	1
INPP5A	1	1	1	7	11	8
PROM2	1	1	1	12	11	8
MYL6	5	6	5	7	4	5
EPCAM	1	1	1	7	6	7
PRDX1	2	2	NaN	21	23	25
C8B	25	32	30	1	1	NaN
AMY2B	62	67	72	1	1	1
EXOC6B	1	1	1	7	6	3
NEDD8	1	1	1	3	3	3
RAB26	1	1	1	7	8	5
LAMP2	2	NaN	2	1	NaN	1
LALBA	1	1	1	9	9	11
PLIN3	1	NaN	NaN	48	50	52
CKB	3	3	5	1	1	1
TBCEL	1	1	2	1	1	1
GSTA5	12	12	14	1	1	1
CYRIA	1	1	1	4	3	2
BSPRY	1	1	1	25	22	18
CD14	7	8	10	17	18	16
UEVLD	1	1	1	4	5	1
FN3KRP	3	3	2	2	3	2
NME2	NaN	3	NaN	14	16	22
PFDN2	1	1	1	4	2	1
RAB11A	1	1	1	82	77	66
ACO1	38	30	28	71	60	54
ELOC	1	1	1	1	2	2
SUSD2	1	1	1	4	3	3
PHACTR4	1	1	1	3	2	2
WASL	1	1	1	3	1	2
SEC23B	1	1	1	8	9	3
RASEF	1	1	1	11	16	8
PPM1B	5	NaN	NaN	2	2	NaN
SERPING1	47	56	58	31	19	24
PSMF1	1	1	1	1	1	NaN
WDFY1	NaN	1	1	2	2	NaN
GCK	1	1	1	4	3	2
RAB43	1	1	1	9	10	6
CDH5	28	21	19	1	1	1
GPX1	10	11	11	1	NaN	NaN
YWHAG	6	5	6	13	16	17
TUBB4B	44	44	47	20	18	14
RHOF	1	1	1	4	3	5
VAPB	1	1	1	3	2	2
MYO5A	1	1	1	41	41	38
RAB11FIP5	1	1	1	46	41	36
DNASE2	1	1	4	1	1	1
CATHL3	6	4	4	7	7	9
ACTR1B	1	1	1	6	9	7
DHRS11	1	3	2	8	6	6
PSMB2	1	1	1	3	3	2
PROS1	5	7	7	NaN	1	NaN
TUBB4A	36	36	39	1	1	1
SAA4	2	2	1	3	2	NaN
GPAT4	1	1	1	14	10	8
C8A	32	34	34	1	NaN	NaN
TMEM63A	1	1	1	1	3	1
EPPK1	10	3	3	6	4	2
GK	1	1	1	11	9	7
NDRG2	3	5	3	4	6	6
NELL2	1	1	NaN	5	5	6
PSMD10	1	1	1	1	NaN	1
CLTC	23	19	16	50	50	37
A2M	194	212	235	13	7	7
HRG	9	8	5	1	1	1
PSMD6	2	2	1	1	1	1
ANKRD22	1	1	1	3	2	3
METTL9	1	1	1	6	5	5
PHGDH	13	14	17	8	9	12
KDM3A	1	1	1	1	1	1
PPA1	1	1	1	31	31	22
CACYBP	1	1	NaN	2	1	1
RALA	1	1	1	22	23	28
G6PD	7	8	6	5	4	5
COTL1	5	4	4	8	5	4
SLC1A5	6	4	2	4	5	4
SERPIND1	91	99	95	19	23	21
CFB	119	104	91	15	9	8
ASS1	20	17	20	2	2	2
VASP	10	10	12	1	1	1
RALB	NaN	NaN	1	18	20	21
COL6A2	38	48	41	1	1	1
GP1BB	1	1	1	1	1	1

## Sheet: EV final dataset
Gene Name	FBS-EVs S01	FBS-EVs S02	FBS-EVs S03	milk-EVs S01	milk-EVs S02	milk-EVs S03
EHD4	1	1	1	44	35	42
PCBP2	2	3	2	8	9	8
TSG101	7.95989	1	1	36	29	28
UCHL3	1	1	2.16296	9	9	5
PKHD1	1	1	1	4	3	2
SERPINA5	73	59	65	1	1	1
PTPRM	4	5	3	1	1	1
DPYSL2	10	8	7	1	1	1
MAL2	1	1	1	3	2	2
NIF3L1	1	1	1	1	1	1
ADAMTSL2	2	2	1	1	1	1
SYCP3	2	1	1	1	1	1
LCAT	14	12	14	1	1	1
CD82	2	2	4	7	7	5
LSS	1	1	1	34	28	23
C4A	119	109	116	14	12	12
PDCD6IP	10	12	9	38	35	31
MFSD6	1	1	1	6	6	7
PICALM	1.02205	1	1	1	2	1
CRTAC1	1	1	1	1	1	1
GGH	18	15	15	1	1	1
EML2	11	11	11	1	1	1
PDCD6	2	1	3.83102	13	12	9
HSPA13	17	19	16	2	2	1
LGMN	8	5	6	2	2.62523	1
S100B	1	1	1	10	7	1
PRNP	1	1	1	3	6	5
LZIC	1	1	1	1	1	1
ADIPOQ	9	10	14	1	1	1
KRT7	3	7.66029	7.52879	7	13	20
IQGAP1	25	19	19	47	48	41
HHIPL2	1	1	1	15	16	14
MVP	1	1	1	17	18	12
PSMD1	4	2	1	1	1	1.21945
TUBB	39	42	45	15	15	12
STARD10	1	1	1	5	1	1
GNE	5	1	2	3	4	1
QSOX1	21	22	18	6	7	9
PNP	6	3	3	38	38	29
VASN	20	13	16	1	1	1
EPRS1	13	10	7	5	3	1
LAP3	1	14.1562	16.4884	38	26	32
RPL13	2	2	2	2	2	2
TPPP3	1	1	1	2	1	1
C6H4orf19	1	1	1	4	4	4
CSE1L	3	2	1	1	1.32038	1.34937
TPI1	14	21	21	26	20	18
OGN	17	16	16	1	1	1
FZD5	1	1	1	3	1	1
CARMIL1	1	1	1	15	18	8
VPS4A	1	1	1	29	31	34
MAGED2	2	4	2	1	1	1
GRB2	1	1	1	6	12	7
MPZL1	1	1	1	1	1	1
DNAJB1	1	1	1	1	1	1
CTSA	2	3	2	1	1	1
UBE2V1	1	1	1	9	10	14
SH3GLB1	2	1	3	1.26149	1	1.212
COL6A6	16	9	10	1	6.09373	6.74557
BROX	1	5.24868	1	25	29	20
SERPINA10	10	10	10	1	1	1
HAAO	10	12	9	1	1	1
XPNPEP1	9	8	6	4	3	1
GSTZ1	7	7	8	1	1	1
SERPINH1	19	14	16	1	1	1
COL3A1	7	6	6	1	1	1
RAB14	2	2	4	18	20	11
TXNRD1	1	1	1	3	3	2
ACTN1	11	9	7	26	22	21
RAB6A	1	1	1	28	31	25
SULT1C4	13	12	10	1	1	1
GMDS	1	1.4145	1.33189	2	4	1
APOC2	1	2	1	1	1	1
CPN2	15	17	16	1	1	1
AACS	1	1	1	20	20	19
RACK1	1	1	1	4	3	4
AHSG	223	221	216	141	125	118
MAPRE2	11	9	5	1	1	1
CAPZB	4	2	2	16	12	8
UBL3	1	1	1	6	11	8
DDB1	1	1	1	5	5	3
ACLY	34	34	34	1	1	1
SPTAN1	2	1	1	5	2	2.49104
LUM	37	34	37	1	1	1
SH3YL1	1	1	1	2	2	2
ENO1	78	69	61	47	47	41
PDIA3	20	19	20	4	3	7.91015
ARPC5	1	1.2542	1	2	2	2
LRP1	103	100	99	1	1	1
CMPK1	1	3	1	17	16	19
PAFAH1B3	3	1	2	7	6	2
RAB5A	1	1	1	31	32	29
FERMT3	31	28	21	1	1	1
ASNS	3	2	2	26	26	16
CBS	1	3	1	1	1	1
PKHD1L1	16	22	16	1	1	1
HSPA4	9	5	6	4	5	1
BIN3	1	1	1	3	2	2
ANGPTL2	4	4	3	1	1	1
ZDHHC20	1	1	1	7	6	7
APOE	52	50	44	30	33	37
ENPEP	2	1	1	1	1	1
AKT2	1	1	1	1	1	1
CD84	1	1	2	1	1	1
PSMC1	1	5	1	1.2822	1	1.31665
DCTN2	1	3.20684	1	11	10	10
ALDOA	16	14	13	28	29	33
PDCD10	1	1	1	11	9	7
BMP1	1	2	1	1	1.03625	1.05572
PCBP1	1	1	1	10	11	8
CDH6	8	7	10	1	1	1
FAM20C	17	21	14	3	2	2
AQP1	1	1	1	1	1	1
LDAH	1	1	1	4	3	1
SLC5A9	1	1	1	6	6	7
NID1	32	34	34	1	1	1
RPLP2	2	3	2	2	2.06296	2.04481
ISOC1	1	1	1	5	4	6
CAPG	1	1	1	16	12	13
MBTPS1	1	2	1	1	1	1
POSTN	35	45	38	1	1	1
FBXL20	1	1	1	8	6	5
EPHB4	2	2	1	1	1	1
TMEM106B	1	1	1	2	1	1
PCBD1	1	1	1	4	3	1
SNX2	8	7	4	4	4	3
DPYSL3	5	7	4	1	1	1
PTPN23	1	1	1	1	1	1
TALDO1	5	2	4	6	9	10
LIN7C	1	1	1	10	6	9
CHMP6	1	1	1	7	6	4
SBSN	1	1	1	1	1	1
TMEM266	1	1	1	1	1	2
SERPINB1	1	1	1	9	15	13
HSPG2	30	32	26	21	15	11
ATP2C2	1	1	1	8	4	3
PDLIM5	1	2	1.65059	1.92716	2	1.91814
ALDOB	14	17	16	1	1	1
LRSAM1	2	1	2	1	1	1
SLC39A8	1	1	1	11	17	19
CCT2	10	9	9	7	7	4
PIGR	1	1	1	113	94	93
FRK	1	1	1	5	4	2
HSP90AA1	50	44	43	46	40	36
HNRNPF	4	3	4	1	1	1
GMPPB	6	5	4	15	14	11
SPAST	1	1	1	8	4	2
LTF	1	1	1	39	41	43
HABP2	7	6	5	1	1	1
GSTP1	23	17	22	10	8	7
GSTT2	7	7	3	1	1	1
C2H2orf72	1	1	1	2	2	1
PPIL1	1	1	1	1	2	1
TOLLIP	1	1	1	17	20	18
ABCG2	1	1	1	253	207	122
OLFML3	11	8	10	1	1	1
PRKAR2A	6	3	5	8	5	6
CACNA2D1	18	15	15	1	1	1
TRAPPC3	1	1	1	3	2	2
SHPK	1	1	1	5	6	6
RPL7A	2	2	1	1	3	1
TRAF2	1	1	1	1	1	1
TWF2	2	1	2	2	1.98215	1.93253
CLTA	1	1	1	2	1	2
NECAP2	1	1	1	1	1	1
MTPAP	1.48665	1	1	4	3	4
TM4SF18	1	1	1	6	9	8
TCP1	4	2	2	5	8	2
COBLL1	1	1	1	7	3	3
CCT4	3	4	4	9	9	4
SCIN	2	3	2	1	1	1
KRT2	5	3	2	8.9389	8	14
GC	27	28	28	1	1	1
KCTD14	1	1	1	2	3	2
NCSTN	1	1	1	8	8	8
ADAM12	2	2	1	1	1	1
RAB22A	1	1	1	6	7	8
WDR13	1	1	1	1	1	1
FAH	1	4.56388	4.86567	8	7	6
AAMDC	1	1	1	1	2	2
KRT5	16.3775	5	17.1752	32.358	21	58
SEMA4D	1	1	1	1	1	1
BGN	11	11	9	1	1	1
STXBP2	2	2	3	49	53	50
ANXA7	1	1	1	25	22	24
ADAMTS5	2	1	1	1	1	1
PRKCI	1	1	1	1	1	1
COPA	2	3	2	5	4	4
PAK2	3	1	3	10	14	10
ADAMTS13	17	20	22	1	1	1
RBM12B	2	1	4	1	1	1
IFITM3	1	1	1	4	5	4
MASP1	29	26	22	1	1	1
VCL	16	15	16	21	18	15
TLR4	1	1	1	6	6	2
ADAM9	1	1	1	10	18	14
NME1	1	1	1	13	11	13
KIF13B	1	1	1	10	12	10
FAT4	61	54	47	1	1	1
FER1L5	1	1	1	1	1	1
CCT5	11	5	8	4	5	3
PLEK	7	6	7	1	1	1
RNASE4	1	1.04459	1	2	1	1.18943
ECM1	18	18	17	1	1	1
CAVIN2	1	1	1	1	1	1
C29H11orf54	1	1.05135	1	1	2	1
ARHGAP1	1	1	1	3	4	2
PTK7	7	11	10	1	1	1
ACTR3	3	2	2	7	9	5
CC2D1B	1	1	1	7	6	6
TARS1	11	11	5	29	29	29
SLC44A2	3	1	1	4	4	2
PUDP	2	1	1	2	2	2
FKBP4	13	15	16	16	14	12
LDHB	20	20	22	29	21	23
F9	14	16	13	2	2	6.15858
SHTN1	1	3.51366	3.78722	6	6	5
CD63	1	1	1	2	2	2
HSPB6	2	2	2	1	1.52967	1.62596
ALDH16A1	9	7	5	1	1	1
MTURN	1	1	1	1	1	1
SLC7A10	1	1	1	1	1	1
CFD	10	6	10	1	1	1
MYO1C	1	1	1	55	49	46
CD109	28	26	28	33	34	36
ESD	11	8	9	14	13	11
GLIPR2	1	1	1	13	16	11
KRT19	1	1	1	10	16	29
GDI2	27	25	24	71	64	60
ATIC	19	20	16	30	31	24
IST1	1	1	1	29	26	34
ATP1A1	7	2	2	1	1	1
ITIH3	240	244	235	4	6	13
TBC1D9B	1	1	1	3	3	3
ACHE	14	14	8	1	1	1
DPYS	12	9	7	1	1	1
FGA	109	103	96	22	15	21
CSNK2A1	1	1	1	2	1	1
TBCD	5	1	2	1	1	1
TNPO1	1	1	1	1	1	1
ADPRH	3	4	3	1	1	1
VPS26B	1	1	1.03734	4	1	1.71432
CYM	1	2	1	1	1	1
GINM1	1	1	1	2	2	2
YKT6	1	1	1	33	38	31
MGC137014	6	5	4	1	1	1
F11R	1	1	1	1	1	1
WDR1	21	21	17	10	6	7
LPL	7	9	9	38	40	35
CPNE3	1	1	1	9	6	10
LYPLA1	3.30647	4	3	2	2	2
CMTM8	1	1	1	2	3	3
DNAJC5	1	1	1	3	2	2
ITIH4	394	425	381	47	25	33
CAPN7	1	1	1	32	27	30
SERPINA6	30	32	34	1	1	1
SERPINB2	1	1	1	5	1	2
BAIAP2L1	1	1	1	16	21	16
OGFRL1	1	1	1	1	1	1
SLK	1	1	1	27	25	21
EXOC2	1	1	1	33	35	26
FAF2	1	1	1	10	7	5
EHBP1L1	1	1	1	1	1	1
EPHB3	1	1	1	4	2	1
APOH	6	4	4	1	1	1
PLXNB2	17	15	13	2	2	1
TFRC	47	33	43	6	7	4
SCAMP2	1	5.01531	5.26178	10	8	11
SHBG	20	18	21	1	1	1
CSNK1A1	1	1	1	14	9	8
OIT3	4	5	7	1	1	1
BHMT	10	9	7	1	1	1
XYLT2	4	2	2	1	1	1
RHOG	1	1	1	13	9	10
STXBP6	1	1	1	5	5	2
F13A1	33	27	31	1	1	1
CAMP	1	1	1	10	10	8
VAMP2	1	4.43746	4.50231	9	7	8
STX19	1	1	1	5	3	4
SPTBN1	4	1	1	1	1	1
RAB1A	4	6	6	55	72	75
CP	22	25	27	1	1	1
CSF1R	9	12	13	1	1	1
RRAS2	1	1	1	15	22	22
C1S	22	25	27	1	1	1
EIF6	1	1.38523	2	1.11477	1	1.10678
CNNM3	1	1	1	5	6	3
FAM3C	2	2	3	1	1	1
PREP	6	6	5	3	2	3.74953
NAPG	1	1	1	20	18	19
PDGFRB	9	8	8	1	1	1
PGM3	6	7	7	8	9	5
F2	48	39	47	6	6	8
ENPP3	1	1	1	107	88	76
RPS9	2	1	1.58451	2	4	1
MAT1A	13	13	10	1	1	1
ANXA1	5.9876	6.13944	1	15	12	11
TPD52L2	1	1	1	6	5	5
CTSC	13	11	10	1	1	1
GLTP	1	1	1	1	2	1
MAP2K2	1	1	1	5	5	5
RAB1B	4	6	4	46	51	49
PGAM1	17	13	20	28	32	17
SERPINA3-8	32	36	34	1	1	1
PRKAR2B	1	1	1	5	4	6
RNH1	2	1	1	12	10	5
TBR1	1	1	1	1	1	1
GOLGA7	1	1	1	7	11	10
SNF8	1	1	1	6	1	3
AP2M1	1	1	1	13	14	16
ALOX15	1	1	1	38	34	26
PIP4K2A	1	1	2	2	2	1
ITGA2	2	1	2	1	1	1
TMC4	12.3169	1	13.0836	26	25	21
CRKL	2	1	2.22389	7	5	4
ANXA2	1	1	1	54	46	40
PGLYRP2	8	6	8	1	1	1
SEPTIN9	4	2	2	1	1	1.34757
FASN	47	40	36	489	419	342
OCLN	1	1	1	4	4	4
PAFAH1B2	1	1.04637	1.10878	3	1	1
CIST1	1	1	1	3	4	4
CRISP3	1	1	1	3	5	4
GP1BA	1	1	1	1	1	1
SEPTIN11	4	1	2	1	1	1
AOX2	1	1	1	3	2	3
PSMB4	1	1	1	2	1	1
EXOC5	1	1	1	21	20	17
AKR1B1	9	10	9	1	1	1
USP14	1	1	1	2	1	1.27949
SYTL4	1	1	1	2	3	3
NRAS	1	1	1	13	12	12
OSMR	7	6	5	4	5	7
AMDHD1	1	1	1	1	1	1
YWHAZ	8	7	11	24	26	25
IHH	1	1	1	1	1	1
ITGA4	2	1	1	1	1	1
PPIH	1	1	1.02901	1	2	1
PGLS	4	7	5	9	12	9
CLIC4	6	7	4	22	25	19
S100A12	1	1	1	6	2	2
DCTN1	2	1	3	17	12	11
DOK2	1	1	2	1	1	1
STAT3	2	3	2	4	1	1
RAB8B	9.51078	4	4	25	27	32
TKT	6	9	9	42	41	51
POLR2H	1	1	1	1	1	1
VPS36	5.40602	1	6.36427	12	13	11
ECM2	1	1	1	1	1	1
PDIA4	1	1	1	1	1	1
PLXDC2	9	10	9	1	1	1
GNAS	1	2	1	24	22	25
UNC13D	2	1	1	1	1	1
CARHSP1	3	3	2	2	2	2.11837
OMD	10	10	13	1	1	1
THTPA	1.47449	1	1.48779	2	2	1.87186
HRAS	1	1	1	10	12	11
CEACAM19	1	1	1	2	2	3
RAP1B	8.75643	8	6	14	13	13
CDH16	1.36135	1	1.32873	1	2	3
GANAB	18	16	13	14	7	2
MGAT1	16	12	10	1	1	1
CD9	3	4	4	10	13	11
PPP1CA	1	1	1.35793	5	3.35218	3
SRA1	1	1	1	3	2	2
MANBA	3	6	4	1	1	1
GPX4	1	1	1	5	8	8
STX12	5	4	2	4	4	2
PSMA1	1	2	3	5	6	8
LAMA3	7	10	7	1	1	1
MFGE8	1	1	1	343	437	324
CCT7	3	2	2	4	4	4
UFM1	1.50274	1	1	5	4	3
MPDZ	1	1	1	6	4	2
NDRG1	6.15273	1	6.49176	16	17	10
IGDCC4	2	2	3	1	1	1
CIDEA	1	1	1	22	24	23
FABP1	11	11	10	1	1	1
VWF	56	49	57	1	1	1
FCGR2B	1	1	1	8	11	7
GALK1	22	22	27	2	5.69643	1
CORO1A	8	9	9	1	1	1
ADAM10	3	4	4	11	11	8
FMNL2	1	1	1	8	4	2
ATP2B2	1	1	1	18	17	18
ELMOD2	1	1	1	2	3	1
FKBP1A	1	1	1	14	9	10
GSTA2	25	22	20	1	1	1
PRKAG1	1	2.82659	2.87721	5	5	4
DYNC1LI1	3	2.87526	2.91938	3	5	1
SLC11A2	1	1	1	3	3	1
SPPL2B	1	1	1	2	2	1
SEMA4C	3	4	6	1	1	1
GBA	1	2	1	1	1.08264	1.10925
GMPPA	3	1	2	8	10	4
QDPR	7	11	9	10	10	9
XPO1	4	1	2	1	1	1
SERPINA3-1	25	23	24	14.4482	13.8165	3
BAIAP2	1	1	1	30	28	29
ADAMTSL4	5	4	6	1	1	1
PSMD11	4	5	4	1	2.54208	2.76252
ROBO4	4	4	7	1	1	1
GGT5	1	1	1	7	7	5
EEF1D	5	5	4	4	3	3
EIF4A1	13	10	12	10	6	7
HMGB1	2	2	3	1	1	1
ADH5	10	9	8	12	10	10
FERMT2	1	1	3	10	5	4
CLDN8	1	1	1	2	4	3
PYGM	13	15	9	1	1	1
QPCT	4	2	3	1	1	1
SH3BGRL	1	1	1	2	4	4
ARHGEF1	1	1.29649	1.27031	3	2	1
LAPTM4A	1	1	1	2	1	2
EMILIN3	5	11	8	1	1	1
COPE	1.27673	1	1.29113	1	2	2
GAPVD1	1	1	1	2	1	1
GCN1	1.21215	1	1	3	2	2.04913
CUTA	1	1	1	5	1	1
CPD	4	2	2	1	1	1
KRAS	1	9.02795	9.45304	15	17	19
CHST3	11	9	7	1	1	1
LIMS1	1	2	1	1	1	1
EXT1	22	19	19	1	1	1
GAA	1	1	2	1	1	1
ITCH	1	1	1	8	5	1
STK10	1	1	1	1	1	1
SEMA7A	8	6	7	6	6	2
ACAT2	4	4	4	1	1	1
TOM1L1	1	1	1	25	26	19
COLEC10	8	7	4	1	1	1
PTPA	1	1	1	6	8	6
FAT1	75	54	64	1	1	1
CHMP1A	1	1	1	4	3	5
ADRM1	1	1	1	2	2	1
FMOD	15	19	18	1	1	1
SDC2	1	1	1	8	6	3
SYMPK	1.28167	1.21604	1	2	2	1
AP1B1	1	1	1	15	14	13
ANGPTL4	3	3	4	1	1	1
LZTFL1	2	1	1.78796	5	3	2
PODXL	1	1	1	4	4	3
SLC34A2	1	1	1	144	127	100
YWHAE	12	13	12	37	44	30
RGN	13	15	13	1	1	1
LGALSL	2	3	4	1	1	1
FGL2	3	1	1	1	1	1
SLC9A3R1	3	2	2	39	30	32
ITIH2	159	159	160	13	4	3
MARCKSL1	1	1	1	6	3	4
CD151	1.94587	1	1.97411	2	5	3
IGSF5	1	1	1	5	5	3
GPC1	2	1	1	4	2	3
MET	3	1	1	1	1	1
APOF	3	2	1	1	1	1
ILK	18	17	19	4	5	4
ABCE1	1	1	1	7	3	5
FSTL1	2	2	1	1	1	1
ALAD	1	1	1	3	2	2
C1R	25	24	24	1	1	1
INPP5B	1	1	1	1	1	1
YWHAH	5	4	5	13	19	18
FCER1G	1	1	1	1	1	1
RAP2B	1	1	1	9	8	6
SEC31A	6	1	1	3	2.51515	2.4094
PFN1	24	18	18	12	16	9
BCL2L15	1	1	1	5	5	3
PSPH	1	1	1	6	8	4
C7	69	72	74	8	3	5
CTSZ	15	15	10	1	1	3
GK5	1	1	1	2	2	2
PDE5A	9	12	11	1	1	1
SEC24C	1	1	1	6	4	3
SLC4A1	19	13	13	1	1	1
SLC8A1	1	1	1	4	4	1
PA2G4	5	3	1	2.32735	2	2.29306
GALK2	1	1	1	3	3	1
MPP1	1	1	1	1	1	1
CLSTN1	5	4	4	1	2.83765	3.12202
BLVRA	3	1	3	5	5	3
PPCS	2	2.40109	2.37882	5	4	1
STAT1	4	3	4	1	1	1
LRRC9	1	1	1	1	1	1
PSMC5	6	4	4	2	2	2
OLFML1	4	7	3	1	1	1
TTYH3	1	1	1	7	11	9
MRI1	1	2.09837	2.16782	4	3	3.00584
CD36	1	1	1	173	188	178
OSBPL10	1	1	1	8	5	7
CIAPIN1	1	1	1	1	1	1
JAK2	1	1	1	6	1	1
TMEM263	1	1	1	5	6	1
IQGAP2	3	2	2	4	2	2
PDXDC1	2	1	1	1	1	1
APOC4	5	1	2	1	1	1
COL5A1	10	8	11	1	1	1
PCOLCE	27	28	23	1	1	1
NSDHL	1	1	1	18	19	21
GNB4	6.60053	5	6.69191	8	11	8.84739
HGD	4	6	4	1	1	1
XDH	1	1	1	413	360	328
ACSL3	1	1	1	27	26	24
SLC1A2	1	1	1	3	4	1
NT5E	1	1	1	94	81	59
PAEP	1	1	1	65	68	65
CYB5R3	2	12.5267	1	53	46	44
PAK4	1	1	1	11	11	10
PLD3	2	1	1.8763	2	3	5
SHMT1	11	10	7	1	1	1
CAP1	20	26	25	15	5	5
ADI1	1	2	3	1	1	1
GRN	1	1	1	2	2	1
SNX9	1	6.22501	6.82634	12	11	11
OAF	4	2	4	1	1	1
EHD1	14	14	12	31	27	27
SERPINA11	4	4	4	1	1	1
RAB3D	1	1	1	22	26	22
KYNU	2	3	3	1	1	1
RTCB	2	1	1	1	1	1
DNAJA1	3.64888	1	3.38758	9	5	8
ORM1	14	20	17	1	1	1
CHMP2A	1	1	1	12	13	16
MAP2K1	5	4	4	9	8	8
CNTN1	52	50	56	1	1	1
NQO2	2	4	3	2	1	1.9907
C24H18orf32	1	1	1	2	1	2
COL18A1	9	10	10	2	1	1
RPL10A	1	3	1	1.96826	2	2
IGFALS	45	39	47	1	1	1
HUWE1	4	4	3	1	1	1.89053
PRDX4	3.60924	1	3.79445	5	7	10
FGR	1	1	1	40	36	29
PABPC1	4	5	4	6	4	3
AGT	114	105	117	6	3	5
MEMO1	1	1	1	2	2	2
PACSIN2	1	3.12358	3.42546	8	5	4
RAB11FIP1	1	1	1	51	53	47
THY1	1	1	1	2	1	1
GSN	192	190	202	14	10	11
CALD1	1	1	2	1	1	1
PXDN	19	12	14	1	1	1
PMM2	4	5	4	14	19	18
H6PD	12	11	10	1	1	1
THBS2	12	12	10	1	1	1
ARCN1	2	3	1	3	4	3
SH3BP1	1	1	1	1	1	1
F7	5	5	5	1	1	1
TAOK3	2	2	2	13	3	3
UBE2L3	3.66671	1	3.60037	11	9	5
GIPC1	1	1	1	10	10	5
CHL1	7	6	4	1	1	1
AARS1	5	3	3	8	4	2
GALNT7	10	12	14	1	1	1
SNED1	3	3	2	1	1	1
GOLPH3L	1	1	1	11	10	8
SLC2A1	7	3	5	1.84189	1	1
AHNAK	1	1	1	13	6	5
SPCS3	1	1	1	4	4	4
PSMD9	1	1	1	2	4	1
TTR	24	25	28	1	2	2
APPL1	1	1	1	8	5	5
GARS1	4	4	7	12	16	12
SERPINB6	5	10.5599	10.5319	16	19	15
TSPAN9	1	1	1	4	5	4
ACTN4	13	10	8	19	14	11
ARHGAP45	3	5	2	1	1	1
PTPRS	16	20	19	1	1	1
LY6E	1	1	1	4	3	2
ANXA4	1	1	1	23	26	16
IGFBP6	2	1	1	1	1	1
SIL1	1	1	1	7	8	3
SEPTIN7	3	3	5	1	2	1
MON2	1	1.06075	1.04094	2	1	1.20926
COPB1	2	1	1	3	2	2
RPS24	1	1	1	1	1	1
COMT	9	8	5	3	2	3.49449
CILP2	3	5	2	1	1	1
AKR1A1	23	23	23	25	29	22
GLYCAM1	1	1	1	27	33	32
ADH1C	4	5	2	1	1	1
NUTF2	1	1	2	1	1	1
C2	6	7	8	1	1	1
DYNC1H1	56	36	31	128	124	96
B4GAT1	11	12	10	1	1	1
ALDH7A1	2	2	2	4	7	8
ITGB1	5	4	6	1	1	2.14454
SDCBP	8	8	7	36	29	23
ITIH1	71	77	89	5	5	4
OLA1	6	4	5	7	7	7
CAT	24	25	25	1	1	1
HSPA8	41	41	44	110	104	93
G3BP1	2	1	1	1	1	1
SIRT2	1	1	1	6	8	4
IMPA1	1	1	1	4	5	6
ARL15	1	1	1	6	4	4
NPLOC4	2	2	1	1	1	1
HPD	13	17	15	1	1	1
CEMIP2	1	1	1	8	2	5
GSTA4	5	1	2	1	1	1
TKFC	5	3	4	2	2	2.43947
SYT4	1	1	1	10	8	9
FTCD	3	2	1	1	1	1
DYNC1I2	1	1	1	6	2	2
PSAT1	8	11	12	20	20	19
ROCK1	3	1	1	1	1	1
SDC4	1	1	1	1	1	1
ARHGDIB	4	4	2	1	1	1
DIPK2B	9	5	7	1	1	1
MIA	1	1	1	1	1	1
CFL1	6	6	5	14	9	11
SULT1A1	11	10	12	6	3	1
C1QTNF3	1	1	1	1	1	1
NFASC	2	1	3	1	1	1
RAB9A	1	1	1	2	2	2
ACAP2	1	1.39213	1.35407	1	3	2
HMGCS1	6	6	3	2.70148	1	2.77648
IPO5	1.2606	1.34225	1	2	3	1
HSPA2	20.2709	20.0807	15	24.7834	24	30
EIF4A2	11	11	13	9	5	7
CD58	2	3	1	1	1	1
VAT1	7	4	6	49	44	47
TBCA	1	1	1	3	4	3
RPL3	1	1	1	1	1	1
HIKESHI	1	1	1	1	1	1
CNTN3	2	4	3	1	1	1
KIF12	22	19	24	1	1	1
FUCA1	8	2	1	1	1	1
ATP13A3	1	1	1	24	27	24
PTPRD	15	13	9	1	1	1
COPS5	1	2	3	2	2.02392	2.04505
HBG	171	159	159	7	89.2466	103.134
RAB3A	1	1	1	9	15	11
RHOT2	1	1	1	2	3	2
CLDN3	1	1	1	5	6	4
PRKACA	3	4	5	5	6	6
PPIB	7	8	5	14	19	18
GAMT	10	13	8	1	2	4.102
PSMD3	2	2	4	1	1	1
CAPZA1	5	4	4	13	9	6
ARHGDIA	2	3	3	25	19	23
ITFG1	1	1	1	4	1	1
SLC1A1	1	1	1	3	4	3
CCT3	4	3	3	8	6	4
ITM2B	1	1	1	9	8	8
HPSE	3	1	2	1	1	1
WIPI1	1	1	1	1	1	2
CAPZA2	3	3	4	9	5	5
HGS	1	1	1	2	1.78783	2
OLFM4	6	3	1	12	12	9
MAN1A1	11	12	15	1	3	4
BDH2	1	1	1	3	2	2
ITGB3	9	7	5	1	1	1
ATOX1	1	1	1	5	7	5
CDH1	1	1	1	1	1	1
TGFBR3	19	18	14	9	5	6
GMPR2	1.09174	1	1.08683	3	1	1
VPS25	1	1	1	11	9	6
JAK1	1	1	1	18	13	11
CD81	6	6	2	14	14	16
TREML1	2	1	1	1	1	1
VIL1	2	3	1	1	1	1
MTHFS	1	2	2	1	1	1
PCYOX1	15	13	10	1	1	1
SIRPB1	1	1	1	5	5	6
FABP5	1	1	1	2.03211	2	3
ISLR	3	3	2	1	1	1
F8	10	8	12	1	1	1
RELN	60	57	56	1	1	1
MGAT2	17	12	15	3.86946	1	1
CHIA	39	37	36	1	1	1
EEA1	1	1.50688	1.52513	2	2	1.91835
EXOC8	1	1	1	24	20	24
DNM1L	4	2	2	1	1	1
CTSV	17	20	13	1	1	1
CHMP4A	1	1	1	7	9	10
EIF3H	1	1.23924	1.21557	2	2	1
CLEC3B	2	2	1	1	1.10241	1
BASP1	1	1	1	3	2	1
THBS4	26	30	26	1	1	1
C1QA	5	6	3	1	1	1
HMCN2	14	16	13	1	1	1
GPD1	4	5	5	35	34	29
TMEM102	1	1	1	1	2	1
MAN1B1	1	2	2	2	4	2
PRKCA	1	1	1	4	2	4
GALNT10	5	2	3	1	1	1
GALT	5	5	4	1	1	1
GFUS	5	2	3	23	19	18
NUDT5	1	1	1	1	1	1
DNAJC12	1	1	1	2	1	2
NANS	8	4	5	8	7	6
GNG10	1	1	1	2	4	5
S100A11	3.00264	3.34911	1	5	5	8
PELO	1	1	1	1	1	2
CDH15	2	2	2	1	1	1
ENG	1	1	1	7	9	8
MPIG6B	6	3	4	1	1	1
COL6A3	158	137	136	1	1	1
AFP	84	89	98	3	3	2
PSMC6	5	1	1	2	1	1
GPD1L	5.41396	1	5.02356	11	12	11
UBTD1	1	1	1	3	8	3
SNAP29	1	1	1	14	10	12
MATN4	1	2	2	1	1	1
SBDS	1	1	1	4	3	3
PSMD14	2	3	3	1	1	1.43599
MYCBP	1	1	1	1	2	1
UMPS	6	5	5	3	4	1
NAPRT	6	4	6	5	6	5
TBC1D24	1	1	1	8	12	16
YWHAQ	5	4	4	21	21	21
TIMP3	3	2	3	1	2	1.85171
PCDHGC3	17	14	12	55	47	45
MBL2	7	8	8	2	1	3.49964
MVB12A	1	1	1	11	10	8
LRRC26	1	1	1	6	8	5
RAB13	1	1	1	24	23	25
MAGI1	1	1	1	1	2	1
RRM1	14	13	7	1	1	1
NAXD	1	1	1	1	1	2
PLSCR2	1	1	1	5	5	4
HGFAC	9	10	7	1	1	1
SH2D4A	1	1	1	5	6	3
MICALL2	1	1	1	11	12	9
RRAD	1	1	1	4	3	3
TSPAN19	1	1	1	2	1	1
PRXL2B	1	2	1	7	8	6
CLIC1	4	5	6	2	1	2
ASAP3	1	1	1	4	5	1
AEBP1	5	5	4	2	1	2.19889
EPHX2	18	16	13	1	1	1
SAR1A	1	1	1	14	11	9
PSMA3	1	1	1	4	1	4
PLPBP	1	1	1	2	5	5
LGALS3BP	13	11	13	1	1	1
FLNC	17	15	11	1	1	1
CYTH1	1	1	1	2	2	2
MVK	1	1	1	9	9	6
GP5	3	4	5	1	1	1
SERPINF2	80	66	63	1	2	22.0033
ARF6	1	1	1	10	8	6
NPEPPS	15	12	8	33	33	29
CAPNS1	1	2	2	5	5	4
TIPRL	1	1	1	1	1	1
AP2S1	1	1	1	2	2	3
APCS	2	3	1	1	1	1
IDUA	1	1	1	1	1	1
AIMP2	1	1	1	1	1	1
STRAP	2	1	1.80822	3	3	2.6706
PPIA	20	21	14	48	37	34
ALDH8A1	6	9	8	1	1	1
DDX3X	1	1.54199	1.55228	2	2	1.91233
KRT1	10	17	5	7	20	27
CAPN1	3.33031	2	3.28058	5	8	4
FAM184A	1	2	1	1	1	1
LAMB1	35	37	38	1	17.7183	22.6569
RAB25	1	1	1	17	24	28
RNF123	3	3	2	1	1	1
TSPAN14	1	1	1	5	4	2
CMTM6	1	1	1	1	1	1
TPM1	1	1	1	4	2	2
LRRC57	1	1	1	12	17	13
LAMA2	29	30	28	1	1	1
LPO	1	1	1	29	22	27
IDE	1	1	1	1	1	1
PRKCH	1	1	1	8	7	8
RAD23B	1	1	1	4	5	4
ETF1	1.47909	1	1.5191	2	2	1.90382
LMAN1	1	1	1	1	1	1
PTGR1	13	12	12	1	1	1
PTPRF	29	26	24	3	2	1
FAM126B	1	1	1	2	3	3
WBP2	1	1	1	4	4	3
TCAF1	1	1	1	1	1	1
UROD	2	2	1	1	1	1
CDH11	11	13	13	1	1	1
METTL26	3	3	1	1.63447	2	1
APPL2	1	1	1	2	2	2
UBA5	1	1	1	1	3	3
CGREF1	1	2	1	1	1	1
PCDH12	15	12	10	1	1	1
PPP1CB	1	3.38354	3.51171	6	7	4
ZDHHC9	1	1	1	3	3	5
FAM114A1	1	1	1	6	3	1
PYGL	73	59	67	13	16	9
RCN3	1	1	1	1	1	1
CIB1	1	1	1	25	26	19
CL43	2	2	2	1	1	1
PON1	4	7	4	2.69	1	2.95385
SND1	18.4289	1	18.7051	40	41	31
ABI1	1	1	1	3	2	1
TLR2	1	1	1	50	52	38
JPT2	1	1	1	2	1	1
MST1	13	11	14	1	1	1
USP9X	3	2	2	4	2	2.43093
MVB12B	1	1	1	13	14	9
DPYD	11	8	10	2	2	1
BMP3	1	1	1.05467	2	1.48456	1.36927
SLC28A3	1	1	1	72	61	59
HEBP1	5.97824	5	4	10	13	10
CNN2	2	3	3	1	1	1
NAGA	4	4	4	1	1	1
BLMH	4	4	3	2.02011	1	2.32893
TWF1	1	1	1	5	3	7
HYOU1	3	2	4	1	1.98066	2.14378
UBA6	3	2	1	1	1	1
F10	26	24	21	4	4	3
SGTA	2	2	2	1	1.50002	1.61749
OCRL	1	1	1	3	2	1
SEMA3F	2	2	2	1	1	1
SNX12	1	1	1	5	5	3
DCTN4	1	1	1	3	1	1
AKR7A2	16	14	11	5	3	2
DHRS12	1	1	1	1	2	1
XYLB	12	10	8	3	4	1
PAH	5	4	4	9	7	4
PSMB5	1.10493	1.08782	1	3	1	1
PCDH18	4	4	3	1	1	1
USP5	4	7	3	6	4	1
RPL4	1	1	1.06569	2	1.51025	1.38597
ST13	8	6	8	14	13	17
LMTK2	1	1	1	12	12	11
RNF17	2	1	1	1	1	1
GIPC2	1	1	6.97836	30	28	22
UGDH	23	20	21	1	1	1
STX7	1	2.43235	2.35692	7	4	3
APOD	14	14	9	1	1	4.60035
SOD3	2	2	2	1	1	1
IGFBP4	1	2	1	1	1	1
OSTF1	2	3	2	13	11	10
GNA11	1	1	1	16	19	20
EPS8L2	1	1.23214	1.24921	4	1	1.81149
NIBAN2	1	2	1	24	19	13
GPLD1	18	18	19	1	1	1
CNP	1	1	1	4	4	5
CD44	1	1	1	5	7	3
CHMP3	1	1	1	6	9	8
RHOA	1	1	1	22	17	16
LRBA	2	2.53135	2	6	4	4
CLU	57	58	70	19	23	17
NRP2	24	19	21	1	1	1
CATHL5	1	1	1	5	4	4
FGB	127	104	104	16	12	15
P4HA1	12	11	10	1	6.42499	7.14029
TM9SF1	1	1	1	1	1	1
PPIC	6	8	4	1	1	1
TICAM2	1	1	1	1	1	1
SERPINB5	1	1	1	10	11	13
MASP2	24	17	26	1	1	1
LBP	3	3	6	9	9	11
LTA4H	5	5	2	5	5	2
COL1A2	8	7	10	1	1	1
TEK	2	2	2	1	1	1
KLC4	1	1	1	6	4	1
HID1	1	1	1	2	1	1
ME1	12	9	8	1	1	1
MINDY1	1	1	1	3	1	3
P4HA2	1	2	2	2	1	1.54907
DNAJC3	1	1	1	17	11	7
ARHGAP18	1	1	1	10	8	4
C9	43	37	39	7	7	7
RPS28	1	1	1	1	2	2
COLEC12	1	1	1	14	16	15
NRCAM	2	1	1	1	1	1
SMPD1	7	8	6	1	1	1
CCT8	13	8	8	7	8	8
VTA1	1	1	1	11	12	16
ERP44	4	3	2	1.81569	1.82133	1
HARS1	7	1	3	6	4	5
NMT1	1	1	2	1	1.0762	1.09698
EFHD2	1	1	1	5	7	4
SCFD1	2	1	1.30682	1	1.07057	1.0787
ATP8B1	1	1	1	11	9	8
PHYHIPL	1	1	1	2	2	2
GNAI3	1	1	1	25	24	17
AKR1D1	4	5	7	1	1	1
GNAO1	1	1	1	35	27	22
CD99	1	1	1	1	1	1
SMAD5	1	1	1	2	2	2
ITGAV	1	1	1	9	9	7
NAPA	5	5	2	21	16	18
ADSL	9	9	8	2	1	1
SLC7A8	1	1	1	1	1	1
AIFM2	1	1	1	2	2	3
SERINC3	1	1	1	1	1	1
TOM1L2	1	1	1	2	2	1
RABGAP1	1	1	1	4	2	3
SPON1	3	8	3	1	1	1
WARS1	1	1	1	47	39	31
MCAM	1	4	1	1	1	1
APON	12	10	12	2	3	2
CTSB	1	1	1	1	1	1
UBAC1	1	2	2	1	1	1
BZW1	1	2	2	3	3	3
MYO1D	1	1	1	9	13	6
LOX	3	3	3	1	1	1
PPP1R7	3	3	1	2	5	4
CCDC141	1	1	1	2	2	3
TPMT	1.11319	1	1	3	1	1
A1BG	64	57	59	1	1	1
RIPOR1	1	1	1	14	14	10
PKM	35	40	38	45	38	35
NPC1	1	1	1	14	14	11
PLXNA1	9	6	6	1	1	1
SHISAL2B	1	1	1	1	2	2
EPB41	5	3	4	1	1	1
RASGRP2	1	1	2	1	1	1
RAB5B	2	4	8.52671	25	30	24
CPE	1	1	1	1	1	1
VARS1	3	3	2	1.55978	1	1.67315
PHPT1	3	3	2	3	2	2
MDH1	4	3	3	17	18	15
EPN1	1	2.23987	2.24209	3	4	3.23009
ANGPTL3	27	35	28	1	1	1
ATP13A4	1	1	1	54	58	49
GNA15	1	1.03697	1.02787	2	1	1
ALDOC	9	9	8	38	33	31
PTPN6	1	1	1	3	1	2
PTP4A2	1	1	1	7	7	7
CHMP5	1	1	1	7	7	7
MED6	2	2	1	1	1	1
STAMBP	1	1	1	5	5	3
NUDT12	1	1	1	2	2	2
CD5L	5	7	6	15	12	10
COL10A1	2	2	2	1	1	1
TXNL1	3.39842	3	3.35697	6	5	2
FGFBP1	1	1	1	7	7	9
C1QB	13	15	12	1	7.09399	8.51765
ARPC2	2	4	4	5	9	5
ADGRG2	1	1	1	4	7	4
PRELP	1	1	1	1	1	1
ECHDC1	1	1	1	27	20	24
GPAM	1	1	1	21	16	11
GSPT1	1	1	1	2	2	2
COMP	33	31	32	1	1	1
NRP1	6	8	10	1	1	1
CRLF3	1	1	1	1	1	1
HBB	62	58	59	8	32.4834	37.6813
EIF2S1	1	1	1	1	1	1
PATJ	1	1	1	88	88	72
EFEMP2	3	2	3	1	1	1
COPS4	4	2	2.45428	1	1	2
YWHAB	7	6	6	19	22	23
SPPL2A	1	1	1	5	4	3
ALDH9A1	20	24	18	17	14	11
ARPC1B	3.01448	3.00518	2	5	5	3
SEMA4B	9	9	12	1	1	1
GLOD4	6	4	5	4	5	5
NSFL1C	1	1	1	4	5	1
CSPG4	35	27	25	1	1	1
KLKB1	13	11	12	1	1	1
PKLR	10	9	9	1	1	1
VCAM1	9	13	11	1	1	1
PRDX6	14	17	18	22	20	17
GNA13	1	1	1	34	30	42
EEF2	26	31	27	70	64	67
LITAF	1	1	1	3	5	3
PRG4	13	13	12	1	1	1
PITPNA	1	1	1	7	7	5
CSF2RB	1	1	1	19	21	18
RAB8A	4	4	3	30	36	35
THBS1	127	124	121	7	3	2
UGP2	19	20	16	48	47	40
SERPINF1	72	62	67	6	4	2
PCDHGA3	1	1	1	31	20	21
CC2D1A	1	1	1	5	11	3
MUC1	1	1	1	43	43	38
GFPT1	15	12	8	20	19	16
GNG12	1	1	1	13	10	10
LPIN1	1	1	1	2	1	2
MATN3	4	2	2	1	1	1
ATP6V1B2	7	5	3	5	4	3
CRYZ	3	3	4	5	6	4
S100A9	4	4	3	5	7	6
MIF	1	1	1	6	4	4
SEPTIN2	7	6	6	3	1	1
ITGA2B	9	6	8	1	1	1
APOC3	5	8	5	7	9	9
CRK	1	1	1	7	6	6
RAB5C	6	5	4	27	31	35
ARF4	6	4	8	41	39	31
CA3	8	9	5	1	1	1
CIAO2A	1	1	1	1	1	1
LYN	1	1	1	35	43	36
IGSF8	1	1	1	1	1	1
ADGRE5	4	3	3	1	1	1
LIPG	1	1	1	3	4	4
SLC7A5	3	3	2	3	2	2
CAND1	15	16	16	16	12	8
MEAK7	1	1	1	2	2	1
HOMER2	1	1	1	3	4	1
TMPRSS2	1	1	1	4	7	3
MARCKS	6.34	6.09277	1	18	10	13
UROC1	15	14	13	1	1	1
PCMT1	9	6	8	5	6	3
IDH1	11	9	10	141	157	111
NEO1	23	26	21	1	1	1
THOP1	4	6	2	2.06812	1	2.34768
KARS1	1	1	2	1	1	1
MAMDC2	9	7	6	1	1	1
PTRHD1	1	1	1	3	3	3
STAB1	3	5	3	1	1	1
TMEM30B	1	1	1	1	2	1
PRKCD	1	1	1	5	4	1
HMCN1	42	41	38	1	1	1
COL6A1	60	61	55	3	2	22.0915
MIEN1	1	1	1	3	2	1
DHRS3	1	1	1	8	7	5
CPNE1	1	1	1	5	3	3
TMED4	1	1	1	1	1	1
SEMA3G	4	5	3	1	1	1
DBNL	2	2	2	11	7	7
CYFIP1	4	3.51402	1	8	9	6
C8G	16	14	17	1	1	1
EZR	16	14	18	141	131	125
MYO6	1	1	1	19	12	9
SFN	1	1	1	9	7	7
PRDX2	3	4	3	9	8	9
PAICS	1.51122	1	1.56536	3	2	2.11617
B3GNT2	2	4	3	1	1	1
PPM1A	4	3.74405	3.71055	2	5	3
PGM2	3	5	6	24	24	20
PRKCE	1	1	1	4	1	4
RBP4	6	6	10	3.66562	1	4.09837
STOML3	1	1	1.03589	2	1	1
FIS1	1	1	1	3	4	1
SLC31A1	1	1.0951	1.0984	1	1	2
ENPP2	2	1	3	1	1	1
SDK2	4	2	4	1	1	1
NCAM1	8	10	6	1	1	1
BOLA-NC1	1	1	1	11	8	3
SHC1	1	1	1	4	8	3
GPI	20	24	19	33	26	28
TRIOBP	1	1	1	3	2	1
MPP5	1	1	1	39	30	30
CPPED1	1	1	1.034	2	2	1
TAGLN2	19	16	18	14	13	9
MRC2	27	28	26	1	1	1
DDAH1	3	2	3	18	16	16
NAA50	1	1	1	1	1	1
SNAP23	1	1	1	40	32	29
UAP1	3	2	3	13	9	8
PPP2R5E	1	1	1	1	1	1
HINT3	1	1	1	6	5	3
AGL	13	11	5	4.41781	1	4.62126
ALCAM	2	2	1	2	2	2
UBXN4	1	1	1	5	6	5
RTN3	1	1	1	2	2	1
VPS37B	1	1	1	26	30	23
FAP	12	11	13	1	1	1
UBFD1	1	1	1	3	5	4
PRKAA2	1	1	1	2	2	2
MSN	27	23	23	107	107	94
SEMA6D	4	2	3	1	1	1
AMPD2	2	3	2	1	1	1
FETUB	48	48	54	1	1	1
SLC3A2	17	12	12	29	25	21
CDH19	1	3	2	1	1	1
PTHLH	1	1	1	3	2	2
RPS8	1	1	1	1	1	1
FAHD2A	1	1	1	2	1	1
TACR1	1	1	1	1	2	1
MAPRE1	7	4	3	2.40166	1	2.64165
YARS1	1	1	2.88577	7	8	7
TAX1BP1	1	1	1	1	1	1
APOA1	146	138	155	35	44	37
HSPA6	12	13	13	24	24	19
YES1	1	1	1	23	24	24
AIDA	1	1	1	6	4	2
ISYNA1	3	4	3	1	1	1
GPM6B	1	1	1	6	6	5
BTN1A1	1	1	1	564	525	456
CHMP4B	1	1	1	15	16	11
IGFBP2	1	1	1	1	1	1
GORASP2	1	1	1	1	1	1
BOLA	1	1	1	9	8	6
F5	143	136	134	1	1	1
PEX13	1	1	1	1	1	1
AGRN	3	2	2	6	4	1
CORO1B	11	8	5	4	3	2
THBS3	21	17	20	1	1	1
FCN1	3	3	3	1	1	1
AKR1C4	31	26	33	17	20	18
GH1	2	1	1	1	1	1
PPP2R1A	17	18	15	18	15	14
STK26	12.196	2	12.7253	21	24	26
MUC15	1	1	1	42	34	38
DARS1	5	3	3	1	1	1
ANXA5	2	3	2	60	58	52
TIE1	10	10	11	1	1	1
LAMA5	1	5	3	1	1	1
ATP6V1A	4	9	7	6	4	5
ARHGAP26	1.65135	1.55992	1	5	3	1
GSTA1	19	21	22	1	1	1
ANXA6	1.54055	1	1.54242	3	5	1
DNAJB9	1	1	1	22	19	19
MUC20	1	1	1	1	1	1
MYO5B	1	1	1	10	14	10
HEXB	13	11	8	1	1	1
WASF2	1	1	1	3	2	1
CYSTM1	1	1	1	3	4	3
PSMD13	7	6	7	1	1	1
SLC7A4	1	1	1	26	26	20
CSTB	1	1	1	9	10	6
B4GALT1	10	10	8	18	14	12
TM9SF2	1	1	1	2	3	3
DNAH8	5	2	5	1	1	1
EIF5	2	2	2	4	3	5
KNG1	29	30	28	1	1	1
DBI	1	1	1	21	25	21
TPT1	2	3	3	9	12	10
STX3	1	1	1	28	23	31
VPS29	1	1	1	3	2	1
DDAH2	5	5	4	1	1	1
PEBP1	15	20	20	32	34	38
LRG1	35	37	31	1	1	11.8081
PGM1	28	30	28	25	26	20
FOLR1	1	1	1	11	13	10
PSMD12	5	2	4	1	1	1
HAL	13	7	7	1	1	1
PGP	1	1	1	4	4	2
GDI1	21	16	18	44	43	34
RAB3IP	1	1	1	5	8	8
SLC2A3	3	2	2	1	1	1
C3	570	503	507	185	153	165
ACE2	3	2	2	3	1	1
PLBD2	1	1	1	1	1	1
PSMD2	4	4	5	3	1	2.65284
MITD1	1	1	1	1	2	1
SH3GLB2	1	1	1	3	5	4
STK38L	1	1	1	2	2	2
DCTN3	1	1	1	2	2	1
APEH	2	3	1	1	1	1
AHCY	49	48	46	21	19	15
RDH11	1	1	1	1	1	1
EXOC3	1	1	1	25	28	20
ZYX	4	5	5	1	1	1
CNDP2	17	18	11	30	31	23
DHFR	6	4	4	2.64854	2.47913	1
LRRC8A	1	1	1	14	13	11
TMEM30A	1	1	1	6	2	1
MPST	4	4	3	2	2	2.3914
IFT88	1	1	1	4	4	3
TUBA4A	35	33	34	1	1	1
AFM	14	15	16	1	1	1
STK24	1	1	1	10	13	11
TLN1	148	167	164	13	12	4
UBE2M	1	1	1	4	4	3
TTC7B	1	1	1	5	8	1
EXT2	19	21	19	1	1	1
PI4KA	1	1	1	17	13	12
COL2A1	4	3	4	1	1	1
CFI	9	7	8	2	1	3.3626
AGBL3	3	4	5	1	1	1
SULT1E1	30	33	37	8.27868	2	1
GOT1	1	1	1	4	7	4
AGPAT1	1	1	1	2	2	1
MELTF	1	1	1	9	9	7
HAGH	1	1	1	3	4	3
IAH1	1.20072	1.18927	1	2	2	1
PPP1CC	1	1	1	5	7	3
TNC	66	61	51	1	1	1
BCAM	5	3	4	1	1	1
PYGB	26	28	25	2	4	11.2934
LANCL2	1	1	1	5	4	1
NARS1	3	3	3	3	3	2
PLA2G7	1	1	2	1	1	1
TTLL12	1	2	1	1.10542	1	1.07891
COL6A5	11	10	8	1	1	1
MGRN1	1	1	1	10	6	2
EHD3	27	19	17	16	17.5497	17.6645
SLC16A1	1	1	1	13	10	12
SPAG9	1	1	1	1	1	1
PFKL	17	20	18	23	22	14
NCKAP1	1	1	1	12	13	6
FBN2	3	2	2	1	1	1
COPS6	1	1	1	1	1	1
LASP1	5	3	2	11	13	12
PYCR3	3	5	5	5	5	6
APOA2	6	4	6	1	1	2
EXOC4	1	1	1	28	22	18
C1QC	9	11	9	1	2	4.18863
ABHD14B	4	4	3	16	17	20
RPS3	1	1	1	2	2	1
GSTM3	9	5	3	30	24	21
GLO1	10	8	9	1	1	1
HTRA1	1	1	1	1	1	1
COLEC11	17	15	15	1	1	1
TG	113	103	113	1	1	1
MAPK1	7	6	5	5	3	6
SDK1	8	5	6	27	20	18
CREG1	7	4	3	11	6	5
SRI	2	1	1	3	2	2
MAN2A2	7	4	3	4	1	3
ADK	8	7	9	7	4	3
FAM83F	1	1	1	4	4	1
TPD52L1	1	1	1	5	9	6
COL11A1	2	2	4	1	1	1
FLNA	88	95	89	2	53.7958	56.9398
PPARD	1	2	1	1	1	1
PFKP	13	13	12	1	1	1
SCGB1D	1	1	1	4	5	5
PSMB6	1.204	1	1	3	2	2
C4BPA	7	10	11	2	3.21561	2
TRAP1	2	1	3	2	1	2
COL12A1	26	25	32	1	1	1
CDC37	1	1.29001	1	5	1	4
PSMC3	10	7	4	3.68275	3.3506	1
CD46	1	1	1	1	1	1
MBL1	1	2	4	1	1	1
KCTD12	2	2	1	1	2	1.56045
SPP2	6	7	4	1	1	1
LYPLA2	1	1	1	3	2	3
SULT1B1	1	2	2	1	1	1
SHANK2	1	1	1	2	2	2
PSMA5	1	1	1	3	4	4
VAMP8	1	2	1	9	9	11
PRKG2	1	1	1	65	63	60
ARPC4	1	3	3	8	7	8
MRC1	5	3	1	1	1	1
FABP3	1	1	1	304	220	153
CFH	26	30	26	1	1	1
ARHGAP35	1	2	1	1	1	1
RPL8	1	1	1	1	1	1
CBR1	9	11	5	1	1	1
PDAP1	1	1	1	1	1	1
SERPINA3-7	96	94	96	8	7	5
UNC93B1	1	1	1	1	1	1
PTPRZ1	2	3	1	1	1	1
AK1	1	1.08191	1	4	2.49413	2.18192
MYH14	6	6	7	3.86756	3.49323	1
F11	15	16	16	1	1	1
HBS1L	1	1	1	1	1	2
RPL27	1	1	1	1	1	1
TRIP10	1	1.05332	1.04915	2	1	1.24933
CPB1	1	1	1	1	1	1
DHRS1	1	1	1	17	12	10
P4HB	4	3	3	9	3	1
FN1	161	166	174	53	24	13
PAPSS1	1	1	1	2	1.49064	1.36624
CORO1C	7	5	5	1	1	1
ARHGEF37	1	1	1	7	3	2
NMRAL1	8	6	5	3.27898	1	3.65957
CRYAB	1	1	3	1.2165	1	1.26723
YBX1	1	1	1	2	1	1
RRAS	1	1	1	35	38	36
MTHFD1	16	16	18	11	11	9
SEC23A	2	2	2	3	2.4747	2.41834
SVEP1	17	16	19	1	1	1
VNN1	1	2	2	1	1	1
ARRB1	1	1	1	3	3	2
GCHFR	1	1	1	4	4	3
ANGPTL6	8	7	4	1	1	1
APRT	6	4	4	8	8	5
XXYLT1	2	1	2	1	1	1
KPNB1	12	11	13	6	9	2
UBE2G2	1	1	1	2	1	1
AP2A2	1	1	1	20	26	21
RAB23	1	1	1	6	4	4
GNAI1	1	1	1	17	14	7
PSMC4	7	5	8	2.20212	1	1
LANCL1	4	4	4	1	1	1
CLIP1	1	1	1	1	1	1
MFAP5	1	1	1	1	1	1
ACSS2	4	2	1	32	33	32
MAN2A1	32	24	20	1	2	8.52357
TUBB1	38	32	35	1	1	1
TF	68	62	76	17	17	29
PPID	2	3	2	1	2	1
GPS1	1	3	1	1	1	1
GAPDH	37	33	34	34	31	28
DNM2	2	2	3	6	4	5
AHNAK2	1	1	1	5	8	6
LCP2	2	1	1	1	1	1
PLIN2	1	1	1	218	184	118
PLS3	6	7	7	1	1	1
IFFO1	1	1	1	3	2	4
MMRN1	10	8	7	1	1	1
CNTN4	4	3	4	1	1	1
HSPB1	8	6	7	23	15	15
VTN	113	104	105	19	24	17
ARPC3	1	1	1	3	1	1
PBLD	4	3	2	1	1	1
DNAH5	1	1	1	1	1	1
OSBPL9	1	1	1	8	6	3
CSRP1	1	1	1	4	4	3
KRT10	14	20	8	4	29	50
CMTM7	1	1	1	3	3	3
ARRDC1	1	1	1	19	19	16
STIP1	13.8844	14.3932	4	26	25	22
ACTR2	5	8	6	8	7	3
RAP2C	1	4.76293	4.9311	7	7	7
PAFAH1B1	1	1	1	6	8	8
DDT	1	1	1	6	4	4
EGLN1	1	1	1	3	3	1
AUP1	1	1	1	8	6	6
HSD3B7	1	1	1	2	1	1
GLRX3	2	4	2	9	8	8
TAGLN	7	5	4	1	1	1
TSN	1.05683	1	1.06285	2	1	1
SCCPDH	1	1	1	8	9	7
TPP1	12	17	7	1	1	1
TXNDC17	1	1	1	1	1	1
SORD	11	8	6	5	6	4
CSN3	1	1	1	107	94	111
CALR	8	9	7	3	1	3.5271
IMPDH2	2	2	2	5	3	2
SH3BGRL3	1	2	2	4	5	5
APMAP	1.05284	1.06424	1	2	1	1
PRDX5	4	3	2	9	10	11
CAPN2	3	2	3	3	2	1
RAB2A	1	3	1	53	53	42
GPRC5C	1	1	1	21	23	23
RARS1	2	2	1	1	1	1
OXSR1	1	1	1	4	6	2
RAB11FIP2	1	1	1	3	7	3
PRORSD1	1	1	1	3	1	3
CSN1S2	1	1	1	33	31	32
GYG1	1	1	1.06107	2	1	1.25093
HPN	1	1	1	11	12	13
NAP1L4	3	4	3	1	2	2
ATRN	1	1	1	5	9	4
UBE2K	1	2	1.98861	3	6	3
GGT1	1	1	1	29	28	32
LCP1	1	1	1	20	15	16
APOB	245	281	263	1	1	1
UBE2N	3	3	2	14	10	9
MYH9	98	100	87	15	11	11
IL1RAP	5	5	5	1	1	1
PFAS	8	10	7	3	2	2
RIT1	1	1	1	3	4	4
MAT2A	4.71152	5	5	2.99452	2.80248	1
AOC3	6	5	3	1	1	1
SLC6A8	1	1	1	15	16	16
CFL2	3	4	3	1	1	1
NAGK	1	1	1	1	1	1
GLT8D1	1	1	1	3	2	2
CGN1	3	5	5	1	1	1
HPX	20	21	24	2	12.4308	14.4703
ADGRL2	1	1	1	4	3	5
SERPINC1	118	117	122	18	17	17
EIF4E	1	1	1	1	1	1
TAOK1	1	1	1	9	3	2
LFNG	1	2	3	1	1.48397	1.50895
PNPLA2	1	1	1	8	6	4
CYFIP2	1	1	1	8	10	4
PTPN11	2	3	2	1.52828	1	1.63403
SAA3	1	1	1	11	15	14
HBM	2	1	1	1	1	1
PPP5C	1	1	1	2	1	1
FNBP1L	1	1	1	3	2	3
CLINT1	1	1	1	3	2	1
FLNB	18	15	14	15	16	6
PACSIN3	1	1	1	2	2	3
SCPEP1	2	1	2	1	1	1
RNPEP	2	2.4198	2	5	4	3.80867
SERBP1	1	1	1	1	1	1
AFDN	1	1	1	4	3	2
FLOT1	18	10	15	16	13	11
HSPH1	2	2	1	1	1.25592	1.23711
RAB35	1	12.3149	13.0607	26	25	21
RPL18	3	2	2	2	1	1
TMC5	1	1	1	41	36	29
COL15A1	14	11	10	1	1	1
TNN	9	10	9	1	1	1
PLG	65	61	54	1	1	13.8391
USO1	20	19	15	5	6	4
SLC22A23	1	1	1	2	4	1
ARPC1A	3	1	1.83872	2.0927	3	1
CSNK1G1	1	1	1	5	6	3
ALDH1L1	48	55	48	1	1	1
CDH2	2	3	4	1	1	1
OR2AV14	1	1	1	1	1	1
PLTP	12	11	11	1	1	1
MXRA8	4	3	3	1	1	1
PTX3	9	9	14	1	1	1
PARK7	6.35039	2	2	19	18	25
CDC42	2	4	6	10	8	12
SELENOF	1	1	1	6	6	1
RAC2	4	2	2	4	3.45169	3.33275
GNG7	1	1	1	4	4	5
LMAN2	2	2	2	1	1	1
ACE	33	28	28	1	1	1
GALM	15	11	12	24	22	20
NRBP1	1	1	1	1	1	1
NPTN	1	1.08636	1.10332	1	1	2
FLT4	4	4	4	1	1	1
GCLM	3	1	1	1	1	1
NAXE	2.79819	2.63904	1	6	6	2
LRRC8C	1	1	1	25	18	16
MAPK13	1	1	1	6	6	3
CLIC2	1	1	1	1	1	2
EFR3A	1	1	1	6	6	4
PSMD7	2	1	3	1	1.36655	1.44278
CKM	8	8	9	1	1	1
DNASE1L1	1	1	1	3	2	1
OSBP	1	1	1	9	13	6
FLOT2	16	11	9	9	6	5
GART	3	5	3	2	2	2
ARAF	1	1	1	4	4	2
DYNLRB1	1	1	1	1	1	2
PTGR2	5	4	5	15	14	9
TES	2	3	2	5	5	4
GUK1	2	1	2	1	1	1
SNX18	1	1	1	4	4	6
CAPN5	3	2	1	1	1	1
GPR55	1	1	1	4	3	4
SPINT2	1	1	1	3	3	1
RNF128	1	1	1	1	1	1
CAPN6	1	1	1	18	15	10
FDPS	3	5	5	14	14	11
ATP6AP2	1	1	1	1	1	1
HNRNPA2B1	2	2	2	1	1	1
LIFR	1	1	1	6	3	4
VPS28	1	10.9674	11.475	26	24	16
HSP90B1	25	24	26	3	15.8549	17.2479
ASPN	10	8	9	1	1	1
RDX	1	1	1	83	84	74
AOX1	7	6	5	1	1	1
GALE	2	2	2	11	11	10
PDLIM1	6	4	8	1	1	1
ABLIM1	1	1	1	1	1	1
NSF	6.60886	2	6.56002	12	18	9
CPN1	53	60	73	1	1	1
NUDC	4	7	4	6	5	3
CEMIP	4	3	4	1	1	1
SH3BP5	1	1	1	4	1	1
EEF1G	8	5	7	7	8	5
EPS15	1	1	1	12	16	11
BPIFB1	2	3	1	1	1	1
FGG	44	44	37	23	27	28
ART3	2	1	1	1.06321	1	1.03921
SGCE	6	3	2	1	1	1
TBC1D10A	1	1	1	1	2	2
GSS	1	1	1	3	3	3
SELENBP1	9	6	5	43	36	35
SARS1	10	8	7	16	14	15
MAN2B1	6	6	5	1	1.90473	1
TRIM25	1	2	1.35358	1.12203	1	1
SERPINA7	69	79	63	1	1	1
PNPO	2	5	3	4	3	4
TUBA1D	42	37	37.5148	15	26.1319	27.5878
DCN	1	2	2	1	1	1
PROZ	4	3	3	1	1	1
UFC1	1.81293	1	1.85139	3	2	3
FBP1	10	8	9	15	21	15
COL1A1	5	6	7	1	1	1
SPR	1	1	2	2	3	1
EPB41L4A	1	1	1	7	4	2
GALNT2	5	4	3	1	1	1
ILDR1	1	1	1	1	2	2
FBLN1	36	32	32	1	1	1
C6	19	17	13	1	1	1
ZDHHC18	1	1	1	4	4	3
SQSTM1	1	1	1	1	1	1
ACP1	2	2	3	2	5	8
SLC14A1	1	2	1	1	1	1
LRATD2	1	1	1	3	2	1
RHPN2	1	1	1	10	10	8
RPS6KA3	1	1.75905	1.71515	5	4	1
UBE2Z	1	1	1	1	1	1
CSN2	1	1	1	10	10	11
AP2B1	1	1	1	19	18	21
VCP	2	1	1	15	11	8
PEPD	13	13	12	1	1	1
ATP6AP1	2	2	2	1	1	1
CEACAM1	1	1	1	5	2	4
GNAI2	1	10.4499	11.9367	28	22	15
GPX3	20	16	20	1	1	1
GNPNAT1	1	2.4882	2.4879	3	6	4
TGFBI	18	14	17	1	8.9149	9.93845
SERPINA1	485	507	504	25	4	3
CYB561	1	1	1	3	4	3
SLC29A1	9	9	7	15	14	15
CMBL	5	3	2	1	1	1
PITPNB	1	1	1	8	14	9
CARS1	2	2	1	3	2	2.18402
TOM1	1	1	1	12	8	9
GPRC5B	1	1	1	22	15	18
OTUB1	3	5	2	4	4	2
COPS8	1	1	1	1	1	1
FH	12	7	14	4	3	2
RAB18	1	1	1	88	85	51
DAG1	4	6	7	1	1	1
PSMD5	7	8	7	6	5	1
RAB11B	33.9423	32.0995	8	80	73	63
CAB39L	1	1	1	7	7	5
HSPA5	30	27	24	21	14	12
UBE2V2	1	2	4.08053	10	10	12
EPM2AIP1	2	2.04868	2.04889	1	4	2
PSMB3	1	1.64788	1.69012	2	3	2
ACTR1A	2	1	1	10	10	12
GASK1A	5	6	5	1	1	1
CD2AP	1	1	1	6	7	4
GOLPH3	1	1	1	6	8	4
KIF5B	3	3	2	16	17	11
LIPC	1	1	1	1	1	1
GRHPR	4	3	2	1	1	1
CTSD	4	4	1	1	1	3
ACACA	1	1	1	16	19	14
LAMP1	1	1	1	1	1	1
GNAQ	1	1	9.68476	29	28	33
TPD52	1	1	1	9	12	10
SPINT1	1	1	1	3	1	2
CLEC11A	22	23	24	1	1	1
CALB1	1	1	1	12	11	10
NAGLU	3	1	3	1	1	1
JCHAIN	3	3	5	6	5	6
ANXA11	3	1	1	23	23	20
EPS8	1	1	1	8	10	6
SEPTIN8	3	1	1	3	3	1
RASAL1	1	1	1	20	13	7
PSME1	6.56294	1	5.99464	11	13	13
ADGRF1	1	1	1	4	3	3
ALPL	2	3	4	26	19	21
CNTFR	1	1	1	14	23	16
TXN	2.64612	1	1	11	6	6
COL14A1	9	6	4	3	1	3.10239
DPP3	24	18	20	16	13	14
VPS26A	1	1	1	6	5	5
KRT18	2	4	3	3	7	11
KRT6A	5	6	4	7	25	69
IARS1	3	2	1	1	1	1
PTPRJ	1	1	1	9	10	17
PSMA4	2.26168	2.13519	1	3	5	4
NME3	2	5	4	1	1	1
PGK1	33	32	28	27	24	22
ALB	355	348	355	46	36	40
VPS4B	1	1	1	30	29	28
LAMB2	3	3	1	1	1	1
TMBIM1	1	1	1	10	7	3
CSN1S1	1	1	7.89025	57	44	30
STOM	8	7	9	30	23	28
LAMC1	27	25	22	1	1	1
FGL1	7	5	5	1	1	1
IGF2R	24	25	25	1	3	1
METTL27	2	1	2	1	1.28154	1.28146
DNAJA2	1	1	1	10	10	5
CD47	1	1	1	10	9	6
CCT6A	5	4	6	11	4	8
FSCN1	4	4	4	1	1	1
EIF5A	3	3	4	8	7	6
EXOC1	1	1	1	18	14	13
ATP6V1E1	2	1	2	1.90577	2	1.89326
PLLP	1	1	1	4	3	2
TSTD1	1	1	1	3	3	1
RAB33B	1	1.93012	1.99134	1	5	5
DNAJB2	1	1	1	3	2	3
BoLA	1	1	1	10	12	9
HP	21	22	24	21	20	21
DYNC1LI2	1	1	1	3	2	1
SAR1B	1	1	1	13	12	8
BPNT1	1	1	1	4	3	3
CPB2	30	31	32	1	1	1
GBA3	2	2	1	1	1	1
UBE2D3	1	1	1	3	3	4
RELCH	2	1	1.56386	3	2	1
PSMC2	10	6	4	1	1	1
EVL	3	2	1	1	1	1
NID2	10	9	13	1	1	1
EPS8L1	1	1	1	13	8	10
CYBRD1	1	1	1	4	4	3
TTC37	1	1	1	1	1	1
PDGFC	1	1	1	1	1	1
HBA	259	230	205	13	1	56.5403
EXOC6	1	1	1	21	22	15
SCD	1	1	1	1	1	1
GNG5	1	1	1	3	4	6
MTPN	1	1	1	4	5	7
RAP1A	7	8.58898	6	16	14	15
SNX1	1	1	1	1	1	1
PLVAP	11	12	14	1	1	1
TPRG1L	1	1	1	4	5	2
STK25	1	1	1	7	11	10
RAC1	6	3	2	6	14	7
RAB15	2	1	2	8	7	11
AP2A1	1	1	1	17	15	15
EXOC7	1	1	1	36	37	31
CASP6	1	2	1.35775	1.09004	1	1.09518
ELF1	1	1	1	1	1	1
DYNLL2	1	1	1	2	4	3
PSMA6	1.99786	1.92867	1	4	3	3
GP2	1	1	1	35	26	27
MATN1	4	3	3	1	1	1
CZIB	1	2	1	1.93255	3	1
RPS18	1	1	1	3	3	1
PRSS8	1	1	1	4	8	6
CAB39	1	5.58651	1	30	22	17
MEP1A	2	1	1	1	1	1
AP1M1	1	1	1	1	1	2
B4GALT3	1	1	1	1	1	1
NECTIN2	1	1	1	1	1	1
PROM1	1	1	1	16	12	13
C5	143	133	117	2	1	31.3178
PROC	13	16	14	1	1	1
BLVRB	20	16	13	8	9	10
GLG1	1	1	1	7	6	6
ELMO1	2	1	3	2	2	1
MSRA	11	12	9	14	12	11
ALDH1A1	17	16	14	47	56	38
ACSL1	1	1	1	63	55	60
RAB21	2	1	3.14428	8	11	8
HSPA1A	47	39	49	64	55	47
BIN2	1	2	1	2	1.69458	1.67923
PRAG1	2	1.93984	1.9226	1	1.61429	2
PDCD5	1	1	1	4	3	2
BSG	1	5.0568	1	20	19	15
EFEMP1	2	5	1	1	1	1
ACTR10	1	1.06108	1.05176	1.44938	2	1
ASL	22	19	16	3	4	3
SEMA4G	1	2	3	1	1	1
MYOC	11	11	14	1	1	1
S100A8	1	1	1	1	4	3
CAD	3	1	2.82864	8	8	3
APOM	10	15	15	1	1	1
F13B	11	10	11	1	1	1
GBE1	10	5	5	1	3.52803	4.04537
VPS35	7	3	3	19	19	10
CSAD	1	5	3	6	5	2
SLC5A1	1	1	1	4	6	7
HSD17B7	1	1	1	24	12	6
FILIP1	9	11	10	1	1	1
ENO3	42	37	32	1	1	1
SPON2	6	4	3	1	1	1
PDXK	4	3	2	40	41	38
CCNY	1	1	1	4	3	1
PGD	20	18	22	28	28	25
GCLC	6	4	3	1	1	1
ADAMTS15	1	1	1	1	1	1
RP2	1	1	1	9	11	11
SIRPA	1	1	1	12	13	12
ARFGAP3	1	1	1	1	1	1
RPLP0	1	1	1	1	1	1
NAT1	5	4	3	1	1	1
STXBP1	1	1	1	16	12	11
KCNMA1	1	1	1	4	1	1
RPSA	4	4	3	4	3	2
TNXB	60	54	48	1	1	1
RSU1	10	11	6	4	5	2
SH3BP4	1	1	1	16	14	13
TSPAN3	1	1	1	1	1	1
PARVB	8	13	9	1	1	1
CHMP2B	1	1	1	6	3	5
UBA1	30	25	23	27	19	17
KCNQ4	1	1	1	1	1	1
RAB10	2	2	3	28	28	27
ITGA6	1	1	1	1	1	1
RAB7A	7	6	1	47	43	36
CHP1	1	1	1	8	7	9
APOA4	47	47	46	17	18	12
SFT2D2	1	1	1	4	9	6
HSP90AB1	38	36	28	50	51	48
DSTN	1	1	1	3	3	3
CLIC3	1	1	2	1	1	1
INPP5A	1	1	1	7	11	8
PROM2	1	1	1	12	11	8
MYL6	5	6	5	7	4	5
EPCAM	1	1	1	7	6	7
PRDX1	2	2	7.65467	21	23	25
C8B	25	32	30	1	1	7.85774
AMY2B	62	67	72	1	1	1
EXOC6B	1	1	1	7	6	3
NEDD8	1	1	1	3	3	3
RAB26	1	1	1	7	8	5
LAMP2	2	1.87976	2	1	1.13017	1
LALBA	1	1	1	9	9	11
PLIN3	1	27.9595	29.6117	48	50	52
CKB	3	3	5	1	1	1
TBCEL	1	1	2	1	1	1
GSTA5	12	12	14	1	1	1
CYRIA	1	1	1	4	3	2
BSPRY	1	1	1	25	22	18
CD14	7	8	10	17	18	16
UEVLD	1	1	1	4	5	1
FN3KRP	3	3	2	2	3	2
NME2	8.84392	3	9.19971	14	16	22
PFDN2	1	1	1	4	2	1
RAB11A	1	1	1	82	77	66
ACO1	38	30	28	71	60	54
ELOC	1	1	1	1	2	2
SUSD2	1	1	1	4	3	3
PHACTR4	1	1	1	3	2	2
WASL	1	1	1	3	1	2
SEC23B	1	1	1	8	9	3
RASEF	1	1	1	11	16	8
PPM1B	5	3.41306	3.32088	2	2	2.22833
SERPING1	47	56	58	31	19	24
PSMF1	1	1	1	1	1	1
WDFY1	1.18717	1	1	2	2	1.77125
GCK	1	1	1	4	3	2
RAB43	1	1	1	9	10	6
CDH5	28	21	19	1	1	1
GPX1	10	11	11	1	6.89	7.38939
YWHAG	6	5	6	13	16	17
TUBB4B	44	44	47	20	18	14
RHOF	1	1	1	4	3	5
VAPB	1	1	1	3	2	2
MYO5A	1	1	1	41	41	38
RAB11FIP5	1	1	1	46	41	36
DNASE2	1	1	4	1	1	1
CATHL3	6	4	4	7	7	9
ACTR1B	1	1	1	6	9	7
DHRS11	1	3	2	8	6	6
PSMB2	1	1	1	3	3	2
PROS1	5	7	7	3.38761	1	3.55025
TUBB4A	36	36	39	1	1	1
SAA4	2	2	1	3	2	2.23831
GPAT4	1	1	1	14	10	8
C8A	32	34	34	1	16.7185	20.577
TMEM63A	1	1	1	1	3	1
EPPK1	10	3	3	6	4	2
GK	1	1	1	11	9	7
NDRG2	3	5	3	4	6	6
NELL2	1	1	2.09172	5	5	6
PSMD10	1	1	1	1	1	1
CLTC	23	19	16	50	50	37
A2M	194	212	235	13	7	7
HRG	9	8	5	1	1	1
PSMD6	2	2	1	1	1	1
ANKRD22	1	1	1	3	2	3
METTL9	1	1	1	6	5	5
PHGDH	13	14	17	8	9	12
KDM3A	1	1	1	1	1	1
PPA1	1	1	1	31	31	22
CACYBP	1	1	1.05651	2	1	1
RALA	1	1	1	22	23	28
G6PD	7	8	6	5	4	5
COTL1	5	4	4	8	5	4
SLC1A5	6	4	2	4	5	4
SERPIND1	91	99	95	19	23	21
CFB	119	104	91	15	9	8
ASS1	20	17	20	2	2	2
VASP	10	10	12	1	1	1
RALB	9.1081	10.1441	1	18	20	21
COL6A2	38	48	41	1	1	1
GP1BB	1	1	1	1	1	1
